# Supplementary material for: Induction of the CtsR regulon improves Xylanase production in Bacillus subtilis
Source: Microb Cell Fact. 2023 Nov 9;22:231. doi: 10.1186/s12934-023-02239-3 (PMC10633939; doi:10.1186/s12934-023-02239-3)
Supplement: Supplementary file 1 — Additional file 1. Table S1. Normalized reads, log2FoldChange and P values of all transcripts of 3 h and 6 h samples. [file 12934_2023_2239_MOESM1_ESM.xlsx]

## Sheet: Sheet1
Gene Identifiers(locus_tag)		log2FC_3h	pVal_3h	log2FC_6h	pVal_6h	Normalized reads	Emp3hi	Emp3hii	Emp6hi	Emp6hii	Xyn3hi	Xyn3hii	Xyn6hi	Xyn6hii		name	function	description	synonyms
BSU_misc_RNA_1		0.0951926	0.834191	-0.321403	0.506414		258.222	206.997	38.175	114.333	227.53	270.395	56.8647	61.2339		BSU_misc_RNA_1			BSU_misc_RNA_1
BSU_misc_RNA_10		0.0735386	0.901107	-0.424839	0.565987		71.8763	39.1616	11.0507	7.88501	59.0135	58.0655	4.98813	9.18509		BSU_misc_RNA_10			BSU_misc_RNA_10
BSU_misc_RNA_11		0.154248	0.847727	-0.607579	0.446058		11.5357	7.45935	18.0829	23.655	11.8027	9.53314	14.9644	11.2262		Thi-box	control of thiC expression	Thi-box controlling thiC expression	Thi-box,BSU_misc_RNA_11
BSU_misc_RNA_12		0.0235933	0.959402	-0.426654	0.320654		38.1565	29.8374	156.719	212.895	38.6867	30.3327	156.627	115.324		BSU_misc_RNA_12			BSU_misc_RNA_12
BSU_misc_RNA_13		0.0654027	0.87126	-0.477913	0.251494		226.277	244.294	112.516	205.01	196.056	297.261	106.746	117.365		BSU_misc_RNA_13			BSU_misc_RNA_13
BSU_misc_RNA_14		0.21538	0.804801	0.976289	0.309947		19.5219	7.45935	5.02303	3.94251	17.0484	14.733	13.9668	6.12339		BSU_misc_RNA_14			BSU_misc_RNA_14
BSU_misc_RNA_15		0.455651	0.705924	-0.148897	0.886715		0.887361	0.932419	11.0507	11.8275	1.31141	1.7333	11.9715	8.16453		BSU_misc_RNA_15			BSU_misc_RNA_15
BSU_misc_RNA_16		0.437282	0.714314	0.40784	0.738005		4.43681	2.79726	7.03224	0	4.58994	6.06655	7.98101	3.0617		YkkC riboswitch	control of [[gene|ykkC]]-[[gene|ykkD]] expression	guanidine-binding riboswitch	ykkC riboswitch,BSU_misc_RNA_16
BSU_misc_RNA_17		-0.108679	0.782961	-0.673464	0.0833635		226.277	220.983	662.035	1352.28	193.433	220.996	505.796	743.992		BSU_misc_RNA_17			BSU_misc_RNA_17
BSU_misc_RNA_18		0.469192	0.583925	-0.328107	0.618755		3.54944	1.86484	36.1658	72.9364	4.58994	3.4666	49.8813	34.6992		BSU_misc_RNA_18			BSU_misc_RNA_18
BSU_misc_RNA_19		-0.492565	0.653554	0.144727	0.897214		5.32417	8.39177	9.04145	1.97125	7.21277	1.7333	5.98576	7.14396		BSU_misc_RNA_19			BSU_misc_RNA_19
BSU_misc_RNA_2		0.385949	0.367483	-1.98982	1.65e-06		78.9752	74.5935	949.353	546.037	90.4874	111.798	241.425	125.53		scr	presecretory protein translocation	4.5 S RNA, causes RNA-driven elongation arrest by interaction with the 23S rRNA	scr
BSU_misc_RNA_20		0.35729	0.425453	0.0639175	0.885151		161.5	198.605	530.432	1301.03	149.501	315.46	963.707	948.106		BSU_misc_RNA_20			BSU_misc_RNA_20
BSU_misc_RNA_21		0.25446	0.668892	-0.168549	0.762072		23.9588	11.189	78.3593	74.9076	18.3598	24.2662	87.7911	47.9666		BSU_misc_RNA_21			BSU_misc_RNA_21
BSU_misc_RNA_22		-0.147327	0.80978	0.992128	0.226868		48.8049	54.0803	5.02303	1.97125	38.0309	54.5989	6.98338	10.2057		BSU_misc_RNA_22			BSU_misc_RNA_22
BSU_misc_RNA_23		-0.123912	0.869854	-0.0429659	0.962314		23.0714	25.1753	6.02764	3.94251	22.294	21.6662	5.98576	4.08226		BSU_misc_RNA_23			BSU_misc_RNA_23
BSU_misc_RNA_24		0.138382	0.91704	0.450159	0.718215		0.887361	0.932419	11.0507	0	1.31141	0.866649	8.97863	8.16453		BSU_misc_RNA_24			BSU_misc_RNA_24
BSU_misc_RNA_25		0.072577	0.849022	-0.299405	0.438373		563.474	556.654	278.276	504.641	487.845	691.586	259.383	371.486		BSU_misc_RNA_25			BSU_misc_RNA_25
BSU_misc_RNA_26		0.204226	0.843002	-0.0948804	0.93104		217.404	115.62	0	13.7988	161.304	229.662	4.98813	7.14396		BSU_misc_RNA_26			BSU_misc_RNA_26
BSU_misc_RNA_27		0.812226	0.236571	-1.45043	0.193542		64.7774	19.5808	3.01382	1.97125	56.3907	96.1981	0	1.02057		BSU_misc_RNA_27			BSU_misc_RNA_27
BSU_misc_RNA_28		1.06523	0.260859	-0.296081	0.794015		19.5219	4.66209	3.01382	1.97125	11.8027	43.3325	2.99288	1.02057		BSU_misc_RNA_28			BSU_misc_RNA_28
BSU_misc_RNA_29		1.33649	0.0179851	-0.0961104	0.846716		14.1978	9.32419	103.474	226.694	38.0309	24.2662	122.708	182.681		BSU_misc_RNA_29			BSU_misc_RNA_29
BSU_misc_RNA_3		-0.00683753	0.985693	0.0937783	0.815009		9241.87	7824.86	104.479	189.24	7803.56	9181.28	102.755	208.195		BSU_misc_RNA_3			BSU_misc_RNA_3
BSU_misc_RNA_30		0.18905	0.621444	-0.148082	0.731783		897.122	757.124	35.1612	82.7926	872.745	1017.45	59.8576	42.8638		BSU_misc_RNA_30			BSU_misc_RNA_30
BSU_misc_RNA_31		0.450944	0.699718	-0.458611	0.676586		2.66208	0.932419	5.02303	17.7413	1.31141	4.33325	8.97863	6.12339		BSU_misc_RNA_31			BSU_misc_RNA_31
BSU_misc_RNA_32		-0.489888	0.402345	-0.409245	0.484136		26.6208	51.283	39.1796	74.9076	26.8839	27.7328	49.8813	33.6787		bsrA	antagonist of SigA	6S RNA, important for timing of sporulation	bsrA
BSU_misc_RNA_34		0.431406	0.532742	-0.245842	0.756659		42.5933	20.5132	6.02764	15.77	34.7524	51.999	5.98576	11.2262		BSU_misc_RNA_34			BSU_misc_RNA_34
BSU_misc_RNA_35		-0.0634312	0.861895	-0.78348	0.0318025		6555.82	7839.78	4599.09	9130.84	5801.03	7966.24	3725.14	4180.24		rnpB	cleavage of precursor sequences from the 5 ends of pre-tRNAs	RNA component of RNase P	rnpB,rnaP
BSU_misc_RNA_36		-0.0330862	0.937915	0.427321	0.323646		192.557	122.147	96.4422	149.815	182.286	124.798	187.554	142.879		BSU_misc_RNA_36			BSU_misc_RNA_36
BSU_misc_RNA_37		-0.291346	0.601759	-0.679831	0.175688		20.4093	23.3105	109.502	315.401	19.6712	15.5997	133.682	125.53		BSU_misc_RNA_37			BSU_misc_RNA_37
BSU_misc_RNA_38		0.0321049	0.939349	-0.477997	0.240199		75.4257	84.8501	285.308	514.497	68.1934	96.1981	236.437	331.684		Gly-box	control of the gcvT-gcvPA-gcvPB operon	Gly-box riboswitch controlling the expression of the gcvT-gcvPA-gcvPB operon	Gly-box,BSU_misc_RNA_38,BSU_misc_RNA_38,BSU_misc_RNA_38
BSU_misc_RNA_39		-0.10942	0.753732	0.230848	0.513155		447.23	562.248	313.437	410.021	387.522	547.722	466.889	381.692		BSU_misc_RNA_39			BSU_misc_RNA_39
BSU_misc_RNA_4		-0.0496682	0.871073	0.46955	0.14975		2376.35	2016.82	164.755	153.758	1917.28	2326.09	205.511	238.812		BSU_misc_RNA_4			BSU_misc_RNA_4
BSU_misc_RNA_40		0.140672	0.715729	0.341956	0.488804		219.178	211.659	18.0829	21.6838	215.072	260.861	25.9383	24.4936		BSU_misc_RNA_40			BSU_misc_RNA_40
BSU_misc_RNA_41		-0.548831	0.186074	-0.572864	0.164594		180.134	414.926	692.173	715.565	167.205	236.595	543.706	394.959		bsrB	antagonist of SigA	6S RNA	bsrB
BSU_misc_RNA_42		0.0999031	0.760977	-0.116063	0.731032		729.411	744.07	300.377	305.544	645.215	935.981	257.387	301.067		BSU_misc_RNA_42			BSU_misc_RNA_42
BSU_misc_RNA_43		-0.191791	0.572133	-0.10305	0.764855		4620.49	3689.58	468.146	829.898	3552.62	3710.13	620.523	582.743		BSU_misc_RNA_43			BSU_misc_RNA_43
BSU_misc_RNA_44		-0.061948	0.88026	-0.718191	0.087336		462.315	468.074	162.746	392.279	371.785	519.123	160.618	170.434		BSU_misc_RNA_44			BSU_misc_RNA_44
BSU_misc_RNA_45		1.24426	0.0334914	0.560611	0.223397		7.09889	6.52693	100.461	116.304	13.1141	21.6662	145.653	175.537		BSU_misc_RNA_45			BSU_misc_RNA_45
BSU_misc_RNA_46		-0.122403	0.802213	-0.538382	0.267208		83.412	71.7962	85.3915	238.522	69.5048	72.7986	105.748	112.262		BSU_misc_RNA_46			BSU_misc_RNA_46
BSU_misc_RNA_47		-0.0280901	0.941111	0.048258	0.902102		2996.62	2272.3	149.686	321.314	2273.99	2892.01	208.504	274.532		BSU_misc_RNA_47			BSU_misc_RNA_47
BSU_misc_RNA_48		0.0800356	0.824247	-0.233244	0.599877		417.947	344.062	31.1428	37.4538	356.704	449.791	26.9359	30.617		BSU_misc_RNA_48			BSU_misc_RNA_48
BSU_misc_RNA_49		-0.0384664	0.924079	-0.572001	0.161964		655.76	747.8	273.253	585.462	556.039	810.317	231.449	338.828		BSU_misc_RNA_49			BSU_misc_RNA_49
BSU_misc_RNA_5		-0.0170639	0.964491	0.145814	0.705874		412.623	344.995	257.179	441.561	336.377	412.525	301.283	469.46		BSU_misc_RNA_5			BSU_misc_RNA_5
BSU_misc_RNA_50		-0.0578007	0.87305	0.369206	0.386752		694.804	488.587	31.1428	47.3101	502.271	634.387	49.8813	50.0077		BSU_misc_RNA_50			BSU_misc_RNA_50
BSU_misc_RNA_51		-0.0558737	0.939934	0.52469	0.531024		63.0026	28.905	11.0507	3.94251	55.0793	32.9327	20.9501	3.0617		BSU_misc_RNA_51			BSU_misc_RNA_51
BSU_misc_RNA_52		0.0450086	0.942944	-0.474511	0.528436		47.0301	40.094	13.0599	7.88501	34.7524	55.4656	4.98813	10.2057		BSU_misc_RNA_52			BSU_misc_RNA_52
BSU_misc_RNA_53		-0.132788	0.777511	0.337211	0.522477		117.132	109.093	25.1151	31.5401	78.029	128.264	42.8979	28.5758		BSU_misc_RNA_53			BSU_misc_RNA_53
BSU_misc_RNA_54		-0.0739923	0.888343	0.0787088	0.901538		104.709	68.0666	15.0691	11.8275	74.7505	89.2649	19.9525	9.18509		BSU_misc_RNA_54			BSU_misc_RNA_54
BSU_misc_RNA_55		-0.267819	0.584787	-0.883404	0.0712192		1142.92	3211.25	6461.62	14977.6	1197.97	2398.89	6848.7	4569.07		ssrA	trans-translation	tmRNA	ssrA
BSU_misc_RNA_56		0.122756	0.784777	-0.263837	0.565477		116.244	100.701	74.3408	151.786	100.979	136.064	80.8077	104.098		BSU_misc_RNA_56			BSU_misc_RNA_56
BSU_misc_RNA_57		0.917296	0.488484	0.54355	0.688759		1.77472	1.86484	0	3.94251	5.24565	3.4666	1.99525	4.08226		BSU_misc_RNA_57			BSU_misc_RNA_57
BSU_misc_RNA_58		0.266317	0.684497	0.492531	0.493937		22.184	34.4995	10.0461	15.77	28.1954	40.7325	13.9668	22.4524		BSU_misc_RNA_58			BSU_misc_RNA_58
BSU_misc_RNA_59		0.170194	0.849682	1.21135	0.192299		11.5357	4.66209	5.02303	7.88501	9.83559	8.66649	16.9596	15.3085		BSU_misc_RNA_59			BSU_misc_RNA_59
BSU_misc_RNA_6		-0.0456559	0.912922	-0.32895	0.424856		112.695	115.62	189.871	360.739	95.7331	125.664	187.554	245.956		BSU_misc_RNA_6			BSU_misc_RNA_6
BSU_misc_RNA_60		0.711761	0.491464	0.0737484	0.944966		10.6483	2.79726	8.03685	5.91376	17.7041	6.06655	12.9691	2.04113		BSU_misc_RNA_60			BSU_misc_RNA_60
BSU_misc_RNA_61		-0.470628	0.432014	-0.00462115	0.993616		24.8461	22.378	38.175	57.1663	20.3269	12.9997	46.8884	46.946		BSU_misc_RNA_61			BSU_misc_RNA_61
BSU_misc_RNA_62		-0.223492	0.691486	-0.359741	0.463318		9.76097	23.3105	121.557	159.672	11.8027	16.4663	119.715	96.9537		BSU_misc_RNA_62			BSU_misc_RNA_62
BSU_misc_RNA_63		0.247334	0.636664	0.22235	0.72122		99.3845	53.1479	12.0553	17.7413	88.5203	93.5981	13.9668	20.4113		BSU_misc_RNA_63			BSU_misc_RNA_63
BSU_misc_RNA_7		0.151293	0.732947	-0.324337	0.494931		82.5246	82.0528	60.2764	45.3388	90.4874	92.7315	41.9003	42.8638		BSU_misc_RNA_7	control of ydaO expression	c-di-AMP-binding ydaO riboswitch	BSU_misc_RNA_7
BSU_misc_RNA_8		-0.196368	0.864466	-1.66841	0.199824		10.6483	7.45935	6.02764	0	5.90135	9.53314	0	1.02057		BSU_misc_RNA_8			BSU_misc_RNA_8
BSU_misc_RNA_9		0.112536	0.820212	-0.536034	0.400382		252.898	110.025	10.0461	19.7125	211.137	181.996	12.9691	6.12339		BSU_misc_RNA_9			BSU_misc_RNA_9
BSU_rRNA_1		NA	NA	NA	NA		0	0	0	0	0	0	0	0		rrnO-16S	translation	16S rRNA	rrnO-16S
BSU_rRNA_10		-0.743243	0.129484	-0.635007	0.195226		6536.3	3631.77	3160.49	10215	2864.78	3118.2	5948.84	2551.41		rrnW-23S	translation	23S rRNA	rrnW-23S
BSU_rRNA_11		-1.77074	0.227162	-0.426329	0.769768		0.887361	2.79726	6.02764	0	0	0	1.99525	2.04113		rrnW-5S	translation	5S rRNA	rrnW-5S
BSU_rRNA_12		NA	NA	NA	NA		0	0	0	0	0	0	0	0		rrnE-23S	translation	23S rRNA	rrnE-23S
BSU_rRNA_13		0.486792	0.664173	-0.435764	0.728187		5.32417	8.39177	4.01842	0	6.55706	13.8664	1.99525	1.02057		rrnE-5S	translation	5S rRNA	rrnE-5S
BSU_rRNA_14		-0.472869	0.343767	-0.82363	0.097551		133.992	61.5396	118.543	264.148	58.3578	81.465	103.753	107.159		rrnI-23S	translation	23S rRNA	rrnI-23S
BSU_rRNA_15		-0.242802	0.706273	-1.07926	0.179051		79.8625	46.6209	17.0783	1.97125	47.2108	58.9322	3.9905	5.10283		rrnI-5S	translation	5S rRNA	rrnI-5S
BSU_rRNA_16		-0.127868	0.930803	0.30692	0.834521		0.887361	0.932419	1.00461	0	0.655706	0.866649	0.997626	1.02057		rrnH-16S	translation	16S rRNA	rrnH-16S
BSU_rRNA_17		-0.161284	0.63967	-0.953478	0.00561331		1076.37	1033.12	1787.19	2840.58	767.832	1116.24	1102.38	1263.46		rrnD-23S	translation	23S rRNA	rrnD-23S
BSU_rRNA_18		0.0387917	0.938605	-1.49794	0.00390032		911.32	591.153	317.455	120.246	739.636	805.117	117.72	32.6581		rrnD-5S	translation	5S rRNA	rrnD-5S
BSU_rRNA_19		-0.371566	0.337238	-0.988439	0.0106748		4120.02	3719.42	5169.7	10830.1	2291.69	3740.46	4409.51	3554.63		rrnB-16S	translation	16S rRNA	rrnB-16S
BSU_rRNA_2		NA	NA	NA	NA		0	0	0	0	0	0	0	0		rrnO-23S	translation	23S rRNA	rrnO-23S
BSU_rRNA_20		-0.123942	0.695578	-0.950537	0.00261574		953.026	898.852	2333.7	3051.5	717.342	981.047	1371.74	1392.05		rrnB-23S	translation	23S rRNA	rrnB-23S
BSU_rRNA_21		-0.580222	0.68108	0	1		2.66208	0.932419	0	0	0.655706	0.866649	0	0		rrnB-5S	translation	5S rRNA	rrnB-5S
BSU_rRNA_22		NA	NA	NA	NA		0	0	0	0	0	0	0	0		rrnD-16S	translation	16S rRNA	rrnD-16S
BSU_rRNA_23		-0.188326	0.653497	-0.621968	0.152204		241.362	244.294	101.465	193.183	161.304	264.328	101.758	85.7275		rrnI-16S	translation	16S rRNA	rrnI-16S
BSU_rRNA_24		0.268106	0.63347	-1.14248	0.127468		86.9614	69.9314	16.0737	3.94251	81.9633	108.331	6.98338	2.04113		rrnH-5S	translation	5S rRNA	rrnH-5S
BSU_rRNA_25		NA	NA	NA	NA		0	0	0	0	0	0	0	0		rrnG-16S	translation	16S rRNA	rrnG-16S
BSU_rRNA_26		0.148824	0.715871	0.0471252	0.931962		275.969	237.767	19.0875	7.88501	237.366	333.66	15.962	14.2879		rrnA-5S	translation	5S rRNA	rrnA-5S
BSU_rRNA_27		-0.187318	0.863267	-0.68473	0.52694		10.6483	0.932419	4.01842	21.6838	3.93424	6.06655	6.98338	7.14396		rrnG-23S	translation	23S rRNA	rrnG-23S
BSU_rRNA_28		-0.128247	0.929477	-0.37821	0.792305		1.77472	0	7.03224	0	0.655706	0.866649	3.9905	1.02057		rrnG-5S	translation	5S rRNA	rrnG-5S
BSU_rRNA_29		-0.652136	0.525405	-0.585028	0.564362		9.76097	3.72967	7.03224	17.7413	5.24565	2.59995	9.97626	5.10283		rrnH-23S	translation	23S rRNA	rrnH-23S
BSU_rRNA_3		-0.102699	0.938572	-1.04252	0.433438		0.887361	0	3.01382	0	0.655706	0	0	0		rrnO-5S	translation	5S rRNA	rrnO-5S
BSU_rRNA_30		-0.34322	0.389878	-0.970189	0.0150514		3601.8	3173.95	4753.79	10211.1	1991.38	3326.2	4405.52	3134.16		rrnE-16S	translation	16S rRNA	rrnE-16S
BSU_rRNA_4		0.0688288	0.887838	-0.360872	0.511729		318.563	299.306	14.0645	59.1376	258.348	390.859	19.9525	33.6787		rrnA-16S	translation	16S rRNA	rrnA-16S
BSU_rRNA_5		-0.668645	0.172309	-0.514846	0.293378		6730.63	4037.37	3073.09	9519.18	3076.57	3606.13	6261.1	2457.52		rrnA-23S	translation	23S rRNA	rrnA-23S
BSU_rRNA_6		-0.270167	0.473588	-1.06602	0.00467931		3191.84	2931.52	4863.3	8709	1795.98	3266.4	3435.82	2964.74		rrnJ-16S	translation	16S rRNA	rrnJ-16S
BSU_rRNA_7		NA	NA	NA	NA		0	0	0	0	0	0	0	0		rrnJ-23S	translation	23S rRNA	rrnJ-23S
BSU_rRNA_8		-0.178286	0.892314	-0.462678	0.7391		4.43681	3.72967	3.01382	0	2.62282	4.33325	0.997626	1.02057		rrnJ-5S	translation	5S rRNA	rrnJ-5S
BSU_rRNA_9		NA	NA	NA	NA		0	0	0	0	0	0	0	0		rrnW-16S	translation	16S rRNA	rrnW-16S
BSU_tRNA_1		-0.491699	0.625143	0.990204	0.459763		22.184	11.189	0	0	9.83559	12.9997	0.997626	1.02057		trnY-Phe	translation		trnY-Phe
BSU_tRNA_10		0.129563	0.887021	-0.208017	0.85307		23.0714	16.7835	4.01842	0	28.1954	15.5997	3.9905	0		trnSL-Met1	translation		trnSL-Met1
BSU_tRNA_11		0.44785	0.709223	-0.40679	0.754635		9.76097	2.79726	4.01842	0	10.4913	7.79984	2.99288	0		trnSL-Glu1	translation		trnSL-Glu1
BSU_tRNA_12		-0.292805	0.699011	-0.371994	0.708692		34.6071	23.3105	3.01382	3.94251	24.9168	21.6662	2.99288	2.04113		trnJ-Val	translation		trnJ-Val
BSU_tRNA_13		0.0148696	0.98599	0.55627	0.618902		26.6208	13.9863	1.00461	1.97125	17.7041	23.3995	1.99525	3.0617		trnJ-Thr	translation		trnJ-Thr
BSU_tRNA_14		-0.18174	0.713228	-0.349598	0.644421		197.882	144.525	2.00921	11.8275	122.617	178.53	2.99288	6.12339		trnJ-Lys	translation		trnJ-Lys
BSU_tRNA_15		0.134433	0.791202	0.170997	0.854406		155.288	80.188	2.00921	1.97125	126.551	132.597	1.99525	3.0617		trnJ-Leu1	translation		trnJ-Leu1
BSU_tRNA_16		0.141236	0.76228	-0.478132	0.540471		203.206	125.877	7.03224	1.97125	198.023	165.53	4.98813	2.04113		trnJ-Gly	translation		trnJ-Gly
BSU_tRNA_17		0.0609527	0.945761	-0.797736	0.495263		24.8461	11.189	1.00461	3.94251	20.3269	17.333	0.997626	1.02057		trnJ-Leu2	translation		trnJ-Leu2
BSU_tRNA_18		-0.172778	0.904997	0	1		2.66208	0.932419	0	0	1.96712	0.866649	0	0		trnJ-Arg	translation		trnJ-Arg
BSU_tRNA_19		0.680369	0.601345	0	1		7.09889	2.79726	0	0	7.21277	10.3998	0	0		trnJ-Pro	translation		trnJ-Pro
BSU_tRNA_2		-0.126104	0.871179	0.122784	0.903836		51.467	22.378	3.01382	1.97125	33.441	33.7993	5.98576	0		trnY-Asp	translation		trnY-Asp
BSU_tRNA_20		-0.0482959	0.910008	-0.244515	0.618947		316.788	284.388	24.1105	53.2238	220.973	360.526	26.9359	35.7198		trnJ-Ala	translation		trnJ-Ala
BSU_tRNA_21		0.0792179	0.910403	-0.124524	0.888944		63.0026	20.5132	7.03224	1.97125	42.6209	45.9324	4.98813	4.08226		trnE-Met	translation		trnE-Met
BSU_tRNA_22		0.00373094	0.99572	0.265555	0.794978		48.8049	28.905	3.01382	0	38.0309	39.8659	2.99288	2.04113		trnE-Asp	translation		trnE-Asp
BSU_tRNA_23		0.160655	0.811537	-1.57487	0.121406		54.129	35.4319	2.00921	7.88501	36.7195	64.1321	0.997626	1.02057		trnI-Asn	translation		trnI-Asn,trnH
BSU_tRNA_24		-0.152806	0.83594	-0.766618	0.52397		42.5933	29.8374	2.00921	0	27.5397	37.2659	0	1.02057		trnI-Thr	translation		trnI-Thr,trnH
BSU_tRNA_25		0.071187	0.923531	-0.319738	0.755893		63.89	15.8511	3.01382	1.97125	43.2766	40.7325	1.99525	2.04113		trnI-Gly	translation		trnI-Gly,trnH
BSU_tRNA_26		-0.052508	0.961014	0	1		21.2967	7.45935	0	0	17.0484	10.3998	0	0		trnI-Arg	translation		trnI-Arg,trnH
BSU_tRNA_27		1.04542	0.421265	0	1		0	0	0	0	1.31141	1.7333	0	0		trnI-Pro	translation		trnI-Pro,trnH
BSU_tRNA_28		-0.773815	0.582261	-0.676541	0.626985		1.77472	0.932419	0	1.97125	0.655706	0	0	0		trnI-Ala	translation		trnI-Ala,trnH
BSU_tRNA_29		0.108076	0.864004	-0.732643	0.437492		78.0878	42.8913	1.00461	7.88501	64.9149	65.8654	2.99288	1.02057		trnD-Asn	translation		trnD-Asn,trnR
BSU_tRNA_3		0.108811	0.869563	1.26616	0.298547		56.7911	40.094	0	0	54.4236	50.2657	0	3.0617		trnY-Glu	translation		trnY-Glu
BSU_tRNA_30		-0.0314288	0.944562	-0.892709	0.146332		341.634	156.646	14.0645	17.7413	238.677	248.728	9.97626	6.12339		trnD-Ser	translation		trnD-Ser,trnR
BSU_tRNA_31		0.0279497	0.959158	-0.193259	0.813318		95.835	58.7424	5.02303	3.94251	75.4062	82.3317	4.98813	3.0617		trnD-Glu	translation		trnD-Glu,trnR
BSU_tRNA_32		-0.31508	0.772521	1.3631	0.310959		10.6483	12.1214	0	0	9.83559	7.79984	1.99525	1.02057		trnD-Val	translation		trnD-Val,trnR
BSU_tRNA_33		0.679256	0.641089	0.425856	0.772458		4.43681	0	0	0	4.58994	4.33325	0.997626	0		trnD-Met	translation		trnD-Met,trnR
BSU_tRNA_34		-0.507371	0.645932	-1.00494	0.476631		18.6346	8.39177	1.00461	0	8.52418	9.53314	0	0		trnD-Asp	translation		trnD-Asp,trnR
BSU_tRNA_35		0.0162648	0.98784	0.283322	0.830059		15.0851	6.52693	1.00461	0	13.1141	8.66649	0.997626	1.02057		trnD-Phe	translation		trnD-Phe,trnR
BSU_tRNA_36		-0.466982	0.694157	0.493112	0.727245		10.6483	10.2566	0	0	3.93424	10.3998	0	1.02057		trnD-Thr	translation		trnD-Thr,trnR
BSU_tRNA_37		0.211291	0.756999	-0.416474	0.690535		55.9038	30.7698	1.00461	3.94251	52.4565	48.5324	2.99288	0		trnD-Tyr	translation		trnD-Tyr,trnR
BSU_tRNA_38		0.0465764	0.92299	-1.50798	0.00784664		246.686	121.214	24.1105	57.1663	188.843	191.53	13.9668	12.2468		trnD-Trp	translation		trnD-Trp,trnR
BSU_tRNA_39		0.102813	0.811433	-0.650052	0.195287		283.956	151.984	41.1888	33.5113	256.381	212.329	27.9335	19.3907		trnD-His	translation	transfer RNA-His	trnD-His,trnR
BSU_tRNA_4		-0.168191	0.693517	-1.08977	0.117041		255.56	171.565	9.04145	9.85627	186.876	192.396	4.98813	3.0617		trnY-Lys	translation		trnY-Lys
BSU_tRNA_40		0.117464	0.783712	-0.631156	0.271764		188.121	131.471	16.0737	17.7413	181.631	165.53	9.97626	11.2262		trnD-Gln	translation		trnD-Gln,trnR
BSU_tRNA_41		-0.0491707	0.913256	-0.0804204	0.890917		244.912	150.119	9.04145	21.6838	171.139	210.596	12.9691	14.2879		trnD-Gly	translation		trnD-Gly,trnR
BSU_tRNA_42		0.273594	0.809297	-1.41123	0.279964		12.4231	2.79726	3.01382	1.97125	11.147	7.79984	0.997626	0		trnD-Cys	translation		trnD-Cys,trnR
BSU_tRNA_43		0.322643	0.739157	0.746943	0.542177		28.3956	4.66209	0	1.97125	19.0155	23.3995	2.99288	1.02057		trnD-Leu1	translation		trnD-Leu1,trnR
BSU_tRNA_44		-0.613808	0.631838	-0.219811	0.86502		6.21153	1.86484	8.03685	0	1.96712	2.59995	3.9905	3.0617		trnD-Leu2	translation		trnD-Leu2,trnR
BSU_tRNA_45		0.075594	0.838664	-0.259142	0.580322		534.191	453.155	20.0921	39.4251	548.826	492.257	27.9335	19.3907		trnS-Asn	translation		trnS-Asn
BSU_tRNA_46		-0.295612	0.502353	-0.627928	0.184549		419.722	219.118	92.4237	65.0514	247.857	270.395	67.8386	33.6787		trnS-Ser	translation		trnS-Ser
BSU_tRNA_47		-0.124265	0.722792	-0.47897	0.216634		417.06	321.684	91.4191	78.8501	339	337.993	59.8576	62.2545		trnS-Glu	translation		trnS-Glu
BSU_tRNA_48		0.287365	0.559229	-0.802154	0.269662		118.906	81.1204	10.0461	5.91376	118.027	127.397	5.98576	3.0617		trnS-Gln	translation		trnS-Gln
BSU_tRNA_49		0.0755207	0.894802	-1.57739	0.0326991		142.865	82.9853	7.03224	25.6263	126.551	111.798	7.98101	1.02057		trnS-Lys	translation		trnS-Lys,sup-3
BSU_tRNA_5		NA	NA	NA	NA		0	0	0	0	0	0	0	0		trnO-Ile	translation		trnO-Ile
BSU_tRNA_50		-0.228805	0.619592	-0.4888	0.356133		346.958	177.16	38.175	29.5688	242.611	202.796	33.9193	14.2879		trnS-Leu1	translation		trnS-Leu1
BSU_tRNA_51		-0.750405	0.252392	-0.759751	0.31165		63.89	28.905	13.0599	15.77	26.8839	26.8661	8.97863	7.14396		trnS-Leu2	translation		trnS-Leu2
BSU_tRNA_52		-0.0670368	0.899396	-0.321691	0.706646		112.695	72.7287	5.02303	1.97125	89.176	87.5316	1.99525	4.08226		trnB-Val	translation		trnB-Val,trnE
BSU_tRNA_53		-0.107685	0.843472	-1.05471	0.258259		110.92	67.1341	5.02303	1.97125	85.8975	78.8651	0.997626	2.04113		trnB-Thr	translation		trnB-Thr,trnE
BSU_tRNA_54		0.0214973	0.960071	-0.215162	0.734781		209.417	145.457	9.04145	9.85627	186.876	173.33	8.97863	7.14396		trnB-Lys	translation		trnB-Lys,trnE
BSU_tRNA_55		0.215291	0.670791	-2.13027	0.0119869		106.483	72.7287	10.0461	7.88501	102.29	106.598	0.997626	2.04113		trnB-Leu1	translation		trnB-Leu1,trnE
BSU_tRNA_56		0.166313	0.908501	0	1		6.21153	0.932419	0	0	6.55706	1.7333	0	0		trnB-Gly1	translation		trnB-Gly1,trnE
BSU_tRNA_57		0.0938999	0.912858	0.121229	0.921697		23.9588	19.5808	0	1.97125	24.9168	21.6662	1.99525	0		trnB-Leu2	translation		trnB-Leu2,trnE
BSU_tRNA_58		-0.406804	0.551833	-2.21223	0.0250597		49.6922	41.9588	4.01842	11.8275	33.441	34.666	1.99525	0		trnB-Arg	translation		trnB-Arg,trnE
BSU_tRNA_59		-0.0859754	0.928758	0.617414	0.622673		23.9588	11.189	1.00461	0	16.3927	16.4663	2.99288	0		trnB-Pro	translation		trnB-Pro,trnE
BSU_tRNA_6		NA	NA	NA	NA		0	0	0	0	0	0	0	0		trnO-Ala	translation	tRNA-Ala	trnO-Ala
BSU_tRNA_60		0.415796	0.429314	-1.2424	0.0469332		100.272	56.8775	28.129	21.6838	90.4874	121.331	5.98576	14.2879		trnB-Ala	translation		trnB-Ala,trnE
BSU_tRNA_61		0.212416	0.641043	-0.431368	0.445089		141.09	105.363	20.0921	19.7125	121.306	165.53	17.9573	11.2262		trnB-Met1	translation		trnB-Met1,trnE
BSU_tRNA_62		-0.195656	0.708389	-0.628006	0.360743		117.132	75.5259	8.03685	15.77	82.619	84.9316	4.98813	9.18509		trnB-Met3	translation		trnB-Met3,trnB-Ile1, trnE
BSU_tRNA_63		0.292653	0.599453	-0.899233	0.259478		94.0603	51.283	8.03685	5.91376	78.029	101.398	1.99525	5.10283		trnB-Ser1	translation		trnB-Ser1,trnE
BSU_tRNA_64		-0.201705	0.784202	-0.0797634	0.937008		35.4944	30.7698	3.01382	1.97125	24.2611	32.9327	3.9905	1.02057		trnB-Met2	translation		trnB-Met2,trnE
BSU_tRNA_65		0.134907	0.894444	0	1		19.5219	10.2566	0	0	19.0155	13.8664	0	0		trnB-Asp	translation		trnB-Asp,trnE
BSU_tRNA_66		-0.458368	0.407379	-0.812247	0.395438		131.329	80.188	5.02303	0	84.5861	67.5987	1.99525	1.02057		trnB-Phe	translation		trnB-Phe,trnE
BSU_tRNA_67		0.117796	0.866592	0.0355446	0.971655		72.7636	27.0401	0	5.91376	52.4565	56.3322	1.99525	3.0617		trnB-His	translation	transfer RNA-His	trnB-His,trnE
BSU_tRNA_68		0.31338	0.550133	-0.829882	0.290095		98.4971	63.4045	6.02764	7.88501	95.0774	107.465	1.99525	5.10283		trnB-Gly2	translation		trnB-Gly2,trnE
BSU_tRNA_69		0.224093	0.678892	-0.520154	0.423001		134.879	88.5798	7.03224	29.5688	116.06	146.464	14.9644	8.16453		trnB-Ile2	translation		trnB-Ile2,trnE
BSU_tRNA_7		-0.148114	0.799059	-0.489181	0.475086		158.838	55.0127	19.0875	11.8275	111.47	80.5984	15.962	6.12339		trnSL-Ser1	translation	tRNA-Ser	trnSL-Ser1
BSU_tRNA_70		-0.0783392	0.91583	-0.514319	0.587534		45.2554	18.6484	5.02303	3.94251	24.9168	35.5326	2.99288	3.0617		trnB-Asn	translation		trnB-Asn,trnE
BSU_tRNA_71		-0.293668	0.68753	-0.565715	0.528323		55.0164	20.5132	8.03685	3.94251	34.7524	25.9995	4.98813	3.0617		trnB-Ser2	translation		trnB-Ser2,trnE
BSU_tRNA_72		1.11773	0.433396	0.0888439	0.951373		2.66208	0	0	1.97125	5.90135	2.59995	0.997626	1.02057		trnB-Glu	translation		trnB-Glu,trnE
BSU_tRNA_73		0.280367	0.771539	-0.167821	0.879349		1.77472	67.1341	3.01382	3.94251	13.7698	71.9319	3.9905	2.04113		trnSL-Gln1	translation		trnSL-Gln1
BSU_tRNA_74		0.225446	0.856817	-0.513025	0.693723		4.43681	3.72967	6.02764	0	3.93424	6.06655	2.99288	1.02057		trnSL-Gln2	translation		trnSL-Gln2
BSU_tRNA_75		-0.246983	0.715673	-0.0645434	0.952346		50.5796	43.8237	0	3.94251	40.6538	38.1326	1.99525	1.02057		trnSL-Glu2	translation		trnSL-Glu2
BSU_tRNA_76		-0.677958	0.644933	0	1		2.66208	4.66209	0	0	2.62282	0.866649	0	0		trnSL-Thr1	translation		trnSL-Thr1
BSU_tRNA_77		0.0538292	0.958267	-1.15848	0.402341		8.87361	19.5808	0	1.97125	13.1141	16.4663	0	0		trnSL-Tyr1	translation		trnSL-Tyr1
BSU_tRNA_78		-0.241134	0.867117	0	1		4.43681	0	0	0	0.655706	2.59995	0	0		trnSL-Val1	translation		trnSL-Val1
BSU_tRNA_79		-0.0927175	0.842941	0.93136	0.273036		241.362	130.539	1.00461	3.94251	186.876	161.197	4.98813	5.10283		trnE-Arg	translation		trnE-Arg
BSU_tRNA_8		NA	NA	NA	NA		0	0	0	0	0	0	0	0		trnA-Ile	translation	tRNA-Ile	trnA-Ile
BSU_tRNA_80		-0.0126364	0.97756	-0.767859	0.14629		354.944	276.928	17.0783	55.1951	321.952	304.194	14.9644	24.4936		trnE-Gly	translation		trnE-Gly
BSU_tRNA_81		-0.869186	0.437837	-0.579043	0.618856		13.3104	3.72967	9.04145	1.97125	3.93424	4.33325	4.98813	2.04113		trnQ-Arg	translation		trnQ-Arg
BSU_tRNA_82		0.807202	0.391336	1.14473	0.288324		16.8599	9.32419	4.01842	0	26.2282	22.5329	11.9715	1.02057		trnSL-Gly1	translation		trnSL-Gly1
BSU_tRNA_83		-0.0244315	0.979064	-0.164657	0.870293		19.5219	5.59451	5.02303	7.88501	9.17988	15.5997	6.98338	4.08226		trnSL-Val2	translation		trnSL-Val2
BSU_tRNA_84		-0.214638	0.879999	1.23511	0.375759		1.77472	0	4.01842	0	1.31141	0	7.98101	6.12339		trnSL-Arg2	translation		trnSL-Arg2
BSU_tRNA_85		-0.136586	0.925966	0.911593	0.535362		0.887361	0.932419	1.00461	0	0.655706	0.866649	1.99525	2.04113		trnSL-Arg1	translation		trnSL-Arg1
BSU_tRNA_86		0.36829	0.759351	0.534073	0.678729		7.98625	4.66209	3.01382	0	11.147	6.06655	5.98576	0		trnSL-Ala1	translation		trnSL-Ala1
BSU_tRNA_9		NA	NA	NA	NA		0	0	0	0	0	0	0	0		trnA-Ala	translation	tRNA-Ala	trnA-Ala
BSU00010		-0.246132	0.476413	0.0447907	0.897502		2783.65	2566.02	871.998	1429.16	1937.61	2562.68	1014.59	1356.33		dnaA	[[category|DNA replication]]	AAA ATPase, [[category|DNA replication|replication]] initiation protein	dnaA
BSU00020		-0.224662	0.508189	0.126377	0.711673		1866.12	1683.95	674.091	1131.5	1339.61	1692.57	926.795	1042		dnaN	[[category|DNA replication]], DNA repair	DNA polymerase III (beta subunit), beta clamp, part of the [SW|replisome], also involved in DNA mismatch repair, inhibitor of [[protein|DnaA]] oligomerization	dnaN,dnaG
BSU00030		0.0053064	0.989483	-0.240457	0.588757		159.725	144.525	49.2257	59.1376	155.402	149.93	51.8765	38.7815		yaaA	assembly of the 50S subunit of the ribosome	ribosome assembly factor, participates in the assembly of the 50S subunit of the ribosome	yaaA
BSU00040		-0.0444613	0.896885	-0.117191	0.73375		1568.85	1440.59	890.081	1509.98	1325.18	1592.03	977.673	1228.76		recF	[[category|DNA repair/ recombination]]	promoter of [[protein|RecA]] DNA repair center assembly	recF
BSU00050		-0.0898692	0.812297	0.106667	0.782557		344.296	331.941	145.668	277.947	302.936	331.927	205.511	246.977		remB	regulation of [SW|biofilm formation]	involved in the activation of biofilm matrix biosynthetic operons, acts in parallel to [[protein|SinR]], [[protein|AbrB]], and [[protein|DegU]]	remB,yaaB
BSU00060		-0.0224904	0.946812	-0.226089	0.503373		3046.31	2960.43	1826.37	3232.86	2727.08	3185.8	2073.07	2239.12		gyrB	DNA supercoiling, control of [[category|DNA replication|replication]] initiation	DNA gyrase (subunit B)	gyrB,novA
BSU00070		-0.053363	0.879903	-0.125282	0.723564		5144.92	4457.89	1596.32	3116.55	4346.68	4902.64	2001.24	2309.54		gyrA	DNA supercoiling, control of [[category|DNA replication|replication]] initiation	DNA gyrase (subunit A)	gyrA,nalA
BSU00080		0.304938	0.594096	0.890216	0.15081		67.4395	41.0264	29.1336	9.85627	76.0619	58.9322	48.8837	29.5964		yaaC	unknown	unknown	yaaC
BSU00090		0.0198353	0.962023	-0.910901	0.0288423		7529.26	6592.2	5081.3	12058.2	5877.75	8443.77	3252.26	5741.7		guaB	biosynthesis of GMP	IMP dehydrogenase	guaB,guaA
BSU00100		-0.0150443	0.963232	-0.149536	0.660295		3050.75	2413.1	221.013	291.745	2400.54	3006.41	198.528	261.265		dacA	carboxypeptidase	penicillin-binding protein 5, major D-alanyl-D-alanine carboxypeptidase	dacA
BSU00110		0.175886	0.596057	-0.692308	0.0391851		2197.99	1781.85	711.261	1097.99	2122.52	2380.69	494.822	615.401		pdxS	pyridoxal-5-phosphate biosynthesis	pyridoxal-5-phosphate synthase (synthase domain)	pdxS,yaaD
BSU00120		0.176025	0.624717	-0.505354	0.165424		1590.15	1271.82	462.119	847.639	1543.53	1696.03	391.069	523.55		pdxT	pyridoxal-5-phosphate biosynthesis	pyridoxal-5-phosphate synthase (glutaminase domain)	pdxT,yaaE
BSU00130		-0.12928	0.707605	-0.0522552	0.88248		1731.24	1541.29	252.156	431.704	1326.49	1662.23	299.288	356.177		serS	translation	seryl-tRNA-synthetase	serS
BSU00140		-0.20181	0.576607	-0.156556	0.706948		342.521	323.549	50.2303	51.2526	252.447	325.86	41.9003	48.9872		dck	purine salvage and interconversion	deoxyadenosin/deoxycytidine kinase	dck,yaaF
BSU00150		-0.13473	0.710453	-0.0254952	0.953528		410.848	371.103	36.1658	35.4826	298.346	413.392	32.9217	37.7609		dgk	purine salvage and interconversion	deoxyguanosine kinase	dgk,yaaG
BSU00160		-0.148995	0.80078	0.245984	0.681383		31.945	56.8775	64.2948	23.655	46.5551	32.9327	64.8457	42.8638		yaaH	survival of ethanol stress, protection of the spore	general stress protein, survival of ethanol stress, [[protein|SafA]]-dependent protein of the inner spore coat, spore cortex lytic protein	yaaH,sleL
BSU00170		-0.268062	0.624735	-0.211516	0.707608		46.1428	106.296	37.1704	84.7639	64.9149	60.6655	59.8576	42.8638		yaaI	survival of ethanol stress	general stress protein, similar to isochorismatase	yaaI
BSU00180		-0.0589676	0.903641	-0.308159	0.548104		70.9889	63.4045	44.2027	57.1663	53.7679	75.3985	46.8884	33.6787		yaaJ	tRNA modification	tRNA specific adenosine deaminase	yaaJ
BSU00190		-0.05483	0.865634	0.0363259	0.912208		1688.65	1398.63	447.05	597.29	1332.39	1638.83	473.872	594.99		dnaX	[[category|DNA replication]]	DNA polymerase III (gamma and tau subunits) part of the clamp-loader complex and the [SW|replisome]	dnaX,dnaH,dna-8132
BSU00200		-0.322848	0.35745	-0.201688	0.568299		999.169	904.446	500.294	867.351	712.097	805.117	517.768	665.409		yaaK	unknown	unknown	yaaK
BSU00210		-0.23582	0.495951	-0.0857872	0.807002		884.699	837.312	357.64	565.75	657.673	801.651	371.117	494.974		recR	DNA repair/ recombination	required for the formation of RecA DNA repair centers	recR,recM
BSU00220		-0.362507	0.42415	-0.561535	0.247153		108.258	100.701	46.2119	72.9364	76.7176	84.9316	44.8932	33.6787		yaaL	unknown	unknown	yaaL
BSU00230		0.0426427	0.935573	-0.188436	0.745833		56.7911	49.4182	23.1059	29.5688	49.8337	59.7988	19.9525	25.5141		bofA	control of SigK activation	inhibition of the pro-sigma-K processing machinery	bofA
BSU00240		0.426648	0.498726	0.312798	0.654081		43.4807	19.5808	14.0645	13.7988	45.2437	40.7325	18.9549	16.3291		csfB	control of [[protein|SigG ]]and [[protein|SigE ]]activity	anti-sigma factor, inhibitor of [[protein|SigG ]]and of [[protein|SigE]]	csfB,gin,yaaM
BSU00250		-0.363721	0.353673	-0.570126	0.146401		189.895	246.159	236.082	435.647	158.025	179.396	238.433	208.195		xpaC	unknown	hydrolysis of 5-bromo-4-chloroindolyl phosphate	xpaC
BSU00260		-0.105939	0.766185	-0.634183	0.0769473		370.917	359.914	354.626	603.203	365.228	312.86	303.278	307.19		yaaN	unknown	unknown	yaaN
BSU00270		-0.034908	0.916601	-0.351137	0.299943		700.128	670.409	351.612	549.98	692.426	644.787	335.202	366.383		yaaO	control of [[protein|Efp]] modification	similar to arginine decarboxylase, affects the level of [[protein|Efp]] modification	yaaO
BSU00280		-0.0372398	0.914532	0.0878798	0.807413		346.958	335.671	133.613	195.154	341.623	323.26	181.568	165.332		tmk	TTP biosynthesis	thymidylate kinase	tmk,yaaP
BSU00290		-0.321282	0.388646	-0.523239	0.166277		324.774	346.86	225.032	386.366	247.201	288.594	183.563	236.771		darA	unknown	c-di-AMP-binding PII-like protein	darA,yaaQ
BSU00300		-0.214274	0.571615	-0.485835	0.205439		288.392	361.778	229.05	392.279	263.594	295.527	186.556	252.08		yaaR	unknown	unknown	yaaR
BSU00310		-0.136083	0.692641	-0.371347	0.284893		957.463	901.649	539.473	865.38	762.586	927.315	467.887	611.319		holB	[[category|DNA replication]]	DNA polymerase III (delta subunit), part of the clamp-loader complex and the [SW|replisome]	holB,yaaS
BSU00320		-0.185184	0.581678	-0.487826	0.148158		830.57	895.122	780.579	1234	706.851	808.584	639.478	787.877		yaaT	control of [[protein|Rny|RNase Y]] activity, see [SW|Targets of the Y complex]	subunit of the regulatory iron-sulfur containing [[protein|YmcA]]-[[protein|YlbF]]-[[protein|YaaT]] complex, required for [[protein|Rny|RNase Y]] dependent maturation of polycistronic mRNAs, control of the [SW|phosphorelay], required for the achieving a sufficient level of [[protein|Spo0A]]-P for [SW|sporulation] initiation	yaaT,ricT
BSU00330		-0.251312	0.486986	-0.0428236	0.906926		338.972	336.603	212.976	354.826	274.085	292.061	246.414	301.067		yabA	positioning of [[protein|DnaA]]	inhibitor of [[protein|DnaA]] oligomerization, tethers [[protein|DnaA ]]to the polymerase-clamp protein [[protein|DnaN]]	yabA
BSU00340		0.00174096	0.996224	0.0377321	0.921193		265.321	258.28	114.525	177.413	272.774	251.328	131.687	165.332		yabB	unknown	similar to methyltransferase	yabB
BSU00350		-0.1549	0.744278	0.315527	0.542463		75.4257	77.3907	27.1244	37.4538	67.5377	69.332	35.9145	43.8843		yazA	unknown	similar to endonuclease	yazA
BSU00360		-0.118076	0.738674	0.0411329	0.910231		365.593	314.225	151.695	222.752	293.101	332.793	176.58	206.154		yabC	rRNA modification	similar to 16S rRNA methyltransferase	yabC
BSU00370		-0.386936	0.363902	0.507449	0.238846		1567.08	2077.43	219.004	607.146	1091.09	1680.43	552.685	624.586		abrB	regulation of gene expression during the transition from growth to stationary phase	transcriptional regulator of transition state genes	abrB,cpsX,tolB
BSU00380		-0.130846	0.710171	-0.0816421	0.818504		2375.47	2388.86	522.395	967.885	1919.25	2426.62	637.483	765.424		metS	translation	methionyl-tRNA synthetase	metS
BSU00390		-0.0113689	0.976329	0.0122965	0.975263		259.997	266.672	103.474	185.298	247.857	274.728	127.696	160.229		yabD	unknown	putative metal-dependent hydrolase	yabD
BSU00400		0.0321539	0.919294	0.1509	0.642356		1589.26	1255.04	354.626	423.819	1267.48	1642.3	425.986	437.823		yabE	unknown	similar to cell wall binding protein	yabE
BSU00410		0.136148	0.710113	0.171448	0.682678		252.011	238.699	43.1981	49.2813	243.923	296.394	52.8742	51.0283		rnmV	5S ribosomal RNA maturation	RNase M5	rnmV,yabF
BSU00420		0.11249	0.740993	0.104656	0.782519		481.837	428.913	76.35	68.9939	428.832	557.256	78.8124	78.5836		ksgA	rRNA maturation	rRNA adenine dimethyltransferase	ksgA
BSU00430		0.990554	0.225637	0.891788	0.274411		15.0851	9.32419	37.1704	1.97125	36.0638	15.5997	47.886	32.6581		yabG	modification of spore coat proteins	protease	yabG
BSU00440		0.0565706	0.880278	0.141522	0.705808		422.384	414.926	509.335	924.518	344.246	527.789	849.977	729.705		veg	control of [SW|biofilm formation]	negative effector of [[protein|SinR]] activity	veg
BSU00450		0.645018	0.564082	0.452175	0.696887		9.76097	1.86484	8.03685	0	13.7698	6.06655	8.97863	4.08226		sspF	protection of spore DNA	small acid-soluble spore protein (minor)	sspF
BSU00460		-0.0482004	0.895249	-0.126995	0.731405		795.963	771.11	339.557	674.169	689.147	825.917	436.96	485.789		ispE	MEP pathway of isoprenoid biosynthesis	4-diphosphocytidyl-2-C-methyl-D-erythritol kinase, fourth step in the MEP pathway of isoprenoid biosynthesis	ispE,yabH
BSU00470		-0.0542244	0.881446	-0.0342806	0.925257		1509.4	1307.25	678.109	1281.31	1177.65	1533.97	845.987	1062.41		purR	regulation of purine biosynthesis	transcription repressor of the <i>pur </i>operon	purR,yabI
BSU00480		-0.0969469	0.807666	-0.154554	0.699837		687.705	573.437	332.525	729.364	508.172	669.92	401.046	547.023		yabJ	deamination of reactive intermediates generated in isoleucine biosynthesis	2-iminobutanoate/2-iminopropanoate deaminase, detoxification of reactive intermediates generated in isoleucine biosynthesis	yabJ
BSU00490		0.0674003	0.848114	-0.754092	0.0307827		756.919	710.503	11071.8	21313.2	744.226	794.718	8652.41	10404.7		spoVG	cell division, control of sporulation initiation	RNA-binding regulatory protein, negative effector of asymetric septation at the onset of sporulation	spoVG
BSU00500		-0.0352864	0.915533	-0.189229	0.581041		4779.33	3946	268.23	435.647	3847.03	4665.17	281.331	331.684		gcaD	cell wall metabolism	bifunctional N-acetylglucosamine-1-phosphate uridyltransferase/glucosamine-1-phosphate acetyltransferase	gcaD,tms, tms26, glmU
BSU00510		0.0438823	0.901031	-0.15826	0.664222		3625.76	2765.55	232.064	331.171	2935.6	3656.39	189.549	312.293		prs	phosphoribosylpyrophosphate synthesis (biosynthesis of histidine)	phosphoribosylpyrophosphate synthetase, universally conserved protein	prs
BSU00520		-0.238187	0.541858	-0.801407	0.0434612		2725.97	3620.58	355.63	751.047	2233.99	3131.2	259.383	366.383		ctc	unknown	general stress protein, similar to ribosomal protein L25	ctc
BSU00530		-0.139313	0.691824	-0.435379	0.233949		481.837	585.559	157.723	254.292	455.716	512.19	147.649	153.085		spoVC	spore coat formation	general stress protein, peptidyl-tRNA hydrolase	spoVC,pth
BSU00540		-0.185583	0.6241	0.293723	0.463756		245.799	290.915	77.3547	108.419	222.284	248.728	92.7792	133.694		fin	control of [SW|sporulation]	[SW|RNA polymerase]-binding protein, feedback inhibitor of [[protein|SigF]] activity	fin,subA,yabK
BSU00550		-0.0978482	0.769145	-0.0285811	0.932224		2005.44	2492.35	732.358	1206.41	1976.3	2222.96	932.78	963.414		mfd	promotes strand-specific DNA repair by displacing	[SW|transcription]-repair coupling factor, eliminates genetic damage from transcriptionally active genes during sporulation, required for increased mutagenesis of lagging strand genes	mfd
BSU00560		-0.0871389	0.833629	-0.437193	0.30974		308.802	342.198	90.4145	208.953	287.199	324.994	124.703	91.8509		spoVT	regulation of forespore gene expression	transcription activator and repressor of [[protein|SigG]]-dependent genes	spoVT,yabL
BSU00570		-0.236701	0.570633	0.239655	0.592703		298.153	401.872	95.4376	37.4538	290.478	301.594	88.7887	73.4807		yabM	alternate pathway for peptidoglycan strand synthesis	may function in a previously observed alternate pathway for peptidoglycan strand synthesis	yabM
BSU00580		-0.161483	0.607066	-0.141829	0.662968		812.823	872.744	250.147	293.717	683.901	821.584	258.385	232.689		yabN	unknown	similar to nucleoside triphosphate pyrophosphohydrolase	yabN
BSU00590		-0.216184	0.59268	-0.12345	0.76966		217.404	257.348	78.3593	149.815	187.532	220.129	91.7816	114.303		yabO	recycling of stalled ribosomes	similar to heat shock protein Hsp15	yabO
BSU00600		-0.313524	0.405697	-0.122984	0.758518		273.307	317.022	79.3639	128.131	214.416	259.128	89.7863	97.9743		yabP	[SW|sporulation]	required for [SW|sporulation] at a late stage	yabP
BSU00610		-0.236859	0.500019	0.0177628	0.961123		542.178	614.464	148.682	236.55	455.06	524.323	172.589	214.319		yabQ	sporulation	required for sporulation at a late stage	yabQ
BSU00620		-0.308339	0.365194	-0.392603	0.251703		984.084	1136.62	730.348	1060.53	784.88	922.982	556.675	800.124		divIC	septum formation	cell-division initiation protein (septum formation), component of septosome (with [[protein|DivIB]])	divIC
BSU00630		-0.140713	0.699289	-0.175394	0.63241		2608.84	2953.9	743.408	1409.45	2077.28	2961.34	861.949	1036.89		yabR	unknown	similar to the C-terminal domain of <i>E. coli</i> polyribonucleotide phosphorylase and to four repeated domains at the N-terminus of <i>E. coli</i> ribosomal protein S1	yabR
BSU00640		0.165406	0.686747	-0.211496	0.611795		175.698	121.214	203.935	116.304	177.696	155.997	147.649	130.632		spoIIE	control of [[protein|SigF ]]activity, required for normal formation of the asymmetric septum	protein serine phosphatase, septum-associated PP2C, dephosphorylation of [[protein|SpoIIAA]]	spoIIE,spoIIH,spoIIK
BSU00650		0.365679	0.428349	-0.259602	0.570351		45.2554	46.6209	77.3547	116.304	63.6035	55.4656	76.8172	82.6658		yabS	unknown	unknown	yabS
BSU00660		0.453307	0.426535	0.305263	0.601158		30.1703	39.1616	53.2441	19.7125	51.8008	44.1991	47.886	45.9255		yabT	control of DNA integrity during spore development	Ser/Thr kinase, controls [[category|Translation]] and DNA integrity during spore development	yabT
BSU00670		-0.311684	0.334681	-0.230011	0.479155		1997.45	2090.48	1004.61	1433.1	1436	1849.43	937.768	1133.85		tilS	tRNA modification, control of ftsH expression	trigger enzyme, tRNAIle-lysidine synthetase (modifies C34 at the wobble position of tRNA2Ile to lysidine) and part of a transcription activator	tilS,yacA
BSU00680		-0.204548	0.585909	-0.280721	0.460645		1224.56	1210.28	324.488	680.082	940.938	1167.38	363.136	457.213		hprT	purine salvage and interconversion, control of ftsH expression	trigger enzyme, hypoxanthine phosphoribosyltransferase and part of a transcription activator	hprT
BSU00690		-0.217023	0.553842	-0.379205	0.301408		13161.3	13120.1	4693.52	9032.28	9786.41	12770.9	4279.82	6225.45		ftsH	cell division, sporulation initiation	ATP-dependent metalloprotease	ftsH
BSU00700		-0.273363	0.417619	-0.0650621	0.861397		672.62	692.787	75.3454	100.534	498.992	628.321	90.784	75.5219		coaX	biosynthesis of coenzyme A	type III pantothenate kinase	coaX,yacB
BSU00710		-0.316673	0.378562	-0.0748688	0.842089		813.71	755.259	140.645	205.01	548.826	707.186	126.698	199.01		yacC	unknown	similar to chaperonin (HSP33 Homolog), putative disulfide bond chaperone	yacC,hslO
BSU00720		-0.173713	0.613317	0.0946837	0.796215		486.274	425.183	96.4422	137.988	382.277	424.658	128.694	119.406		yacD	unknown	putative peptidyl-prolyl <i>cis-trans </i>isomerase, similar to secretion protein [[protein|PrsA]]	yacD
BSU00730		0.296877	0.418219	-0.161169	0.660638		1255.62	1271.82	1289.91	2251.17	1905.48	1208.98	1374.73	1782.93		cysK	biosynthesis of cysteine, control of [[protein|CymR]] activity	cysteine synthase, trigger enzyme	cysK
BSU00740		0.0214691	0.949921	-0.194664	0.573267		620.266	583.694	367.686	611.088	607.839	614.454	401.046	449.049		pabB	biosynthesis of folate	para-aminobenzoate synthase (subunit A)	pabB,pab
BSU00750		0.112617	0.7335	-0.343023	0.308718		488.936	461.547	306.405	419.877	503.582	525.19	255.392	313.314		pabA	biosynthesis of folate and tryptophan	para-aminobenzoate synthase (subunit B)/ anthranilate synthase (subunit II)	pabA,trpG,trpX
BSU00760		0.123889	0.744152	-0.170199	0.664984		488.049	367.373	122.562	238.522	465.551	467.991	162.613	154.105		pabC	biosynthesis of folate	aminodeoxychorismate lyase	pabC
BSU00770		0.090577	0.797847	-0.218284	0.548534		481.837	455.02	180.829	303.573	489.812	508.723	225.463	186.764		sul	biosynthesis of folate	dihydropteroate synthase	sul
BSU00780		0.0863442	0.838592	-0.394431	0.365469		174.81	175.295	88.4053	193.183	167.861	204.529	96.7697	113.283		folB	biosynthesis of folate	dihydroneopterin aldolase	folB,folA,yacE
BSU00790		-0.00197468	0.995425	-0.00209348	0.99532		295.491	306.766	146.672	195.154	296.379	305.061	157.625	181.661		folK	biosynthesis of folate	2-amino-4-hydroxy-6-hydroxymethyldihydropteridine diphosphokinase	folK
BSU00800		-0.329631	0.429995	-0.208951	0.636546		173.035	207.929	57.2625	108.419	136.387	165.53	66.8409	73.4807		yazB	unknown	similar to transcription regulator (Xre family)	yazB
BSU00810		-0.00315753	0.992516	-0.161615	0.633779		1763.19	1529.17	688.155	1165.01	1527.8	1757.57	792.115	858.296		yacF	tRNA maturation	putative tRNA-dihydrouridine synthase B	yacF,dusB, dus1
BSU00820		-0.0520133	0.871316	0.0844035	0.793809		3382.62	3108.68	1110.09	1716.96	2871.34	3387.73	1417.63	1577.79		lysS	translation	lysyl-tRNA synthetase	lysS
BSU18840		11.4297	1.54e-84	11.7359	7.27e-111		0.887361	3.72967	7.03224	3.94251	9211.36	10494.3	23968	29326		xynA	xylan degradation	endo-1,4-beta-xylanase	xynA
BSU12930		1.35222	0.0409357	0.826079	0.0274183		1.77472	3.72967	622.856	1048.71	10.4913	6.06655	1596.2	1385.93		dppB	uptake of dipeptides	dipeptide [SW|ABC transporter] (permease)	dppB,dciAB
BSU28270		1.00374	0.0470714	1.08106	0.0149239		12.4231	19.5808	96.4422	189.24	28.1954	38.1326	314.252	292.902		leuB	biosynthesis of leucine	3-isopropylmalate dehydrogenase	leuB,leuC
BSU39270		-0.71432	0.0360454	-0.726424	0.0341705		802.175	803.745	567.602	924.518	438.667	533.856	437.958	455.172		bglP	beta-glucoside uptake and phosphorylation, control of [[protein|LicT ]]activity	[SW|trigger enzyme],beta-glucoside uptake and control of [[protein|LicT ]]activity	bglP,sytA
BSU00870		-0.480744	0.189544	-0.823359	0.0252964		716.988	1055.5	677.104	1218.23	592.758	670.787	503.801	555.188		radA	homologous recombination, control of c-di-AMP formation	branch migration transferase, 6-O-methylguanine-DNA methyltransferase, negative effector of DisA activity, participates in the stabilization and/or processing of holliday junction intermediates	radA,sms,yacJ
BSU00880		-0.394223	0.260778	-0.754895	0.0325899		831.457	1093.73	630.892	1005.34	690.458	768.718	413.017	547.023		disA	control of [SW|sporulation] initiation	DNA integrity scanning protein, diadenylate cyclase, delays [SW|sporulation] in the case of chromosome damage, the DisA-dependent checkpoint arrests [SW|DNA replication] during <i>B. subtilis</i> spore outgrowth until the germinating spores genome is free of damage	disA,yacK
BSU00890		-0.346548	0.332576	-0.763792	0.0334838		1053.3	1423.8	874.007	1535.61	908.153	1033.05	624.514	780.733		yacL	survival of salt and ethanol stresses	general stress protein, survival of salt and ethanol stresses	yacL
BSU00900		-0.325969	0.322859	-0.780322	0.0202063		527.093	646.166	365.677	504.641	472.108	461.057	251.402	250.039		ispD	MEP pathway of isoprenoid biosynthesis	2-C-methyl-D-erythritol 4-phosphate cytidylyltransferase, third step in the MEP pathway of isoprenoid biosynthesis	ispD,yacM
BSU00910		-0.219269	0.564991	-0.26105	0.543368		344.296	397.21	58.2671	55.1951	284.576	350.993	60.8552	33.6787		ispF	MEP pathway of isoprenoid biosynthesis	2-C-methyl-D-erythrol-2,4-cyclodiphosphate synthase, 5th step in the MEP pathway of isoprenoid biosynthesis	ispF,yacN
BSU00920		-0.114595	0.749526	-0.365218	0.31149		3627.53	3680.26	1008.62	1931.83	2948.71	3793.32	996.628	1273.67		gltX	translation	glutamyl-tRNA synthetase, universally conserved protein	gltX
BSU00930		-0.0822219	0.819874	0.0414055	0.91257		283.068	350.589	111.511	167.557	285.232	312.86	135.677	149.003		cysE	biosynthesis of cysteine	serine O-acetyltransferase	cysE,cysA
BSU00940		0.0362943	0.915756	-0.0149409	0.966049		684.156	734.746	239.096	390.308	704.228	751.385	277.34	341.89		cysS	translation	cysteine-tRNA synthetase	cysS,snpA
BSU00950		-0.112186	0.787262	0.0971935	0.822351		211.192	209.794	66.304	139.959	183.598	205.396	94.7745	122.468		mrnC	maturation of 23S rRNA	RNase Mini-III	mrnC,yazC
BSU00960		0.00725735	0.984589	-0.0861347	0.822495		460.54	482.06	175.806	335.113	468.174	479.257	201.52	275.553		yacO	unknown	putative 23S rRNA methyltransferase	yacO
BSU00970		-0.15023	0.722942	0.00225962	0.995876		289.28	296.509	79.3639	195.154	253.758	272.995	114.727	156.147		yacP	ribosome-dependent mRNA decay	[SW|ribosome]-associated Aâ€site endoribonuclease	yacP,rae1
BSU00980		-0.118705	0.720334	-0.263096	0.42599		1320.39	1208.41	3217.75	5255.36	1102.24	1224.58	3167.46	3873.05		sigH	transcription of early stationary phase genes ([SW|sporulation], competence)	[SW|RNA polymerase] [SW|sigma factor] SigH, not fully active in laboratory strains due to a mutation (V117A)	sigH,spo0H
BSU00990		-0.0165376	0.965932	-0.498259	0.197341		482.725	427.048	623.86	1265.54	398.669	500.923	548.694	777.671		rpmGB	translation	ribosomal protein	rpmGB,rpmG
BSU01000		0.019751	0.959321	-0.524775	0.175173		557.263	484.858	634.911	1310.88	441.946	615.321	594.585	746.034		secE	protein secretion	preprotein translocase subunit	secE
BSU01010		0.145031	0.670712	-0.313694	0.368845		1306.2	1090	329.511	455.359	1112.08	1541.77	270.357	357.198		nusG	transcription	transcription antitermination and pausing factor	nusG
BSU01020		0.0174429	0.962412	-0.293899	0.429905		19215.8	17714.1	1026.71	1998.85	15936.3	21450.4	995.631	1460.43		rplK	translation	ribosomal protein	rplK,relC,tsp
BSU01030		0.000534421	0.998822	-0.222338	0.543362		16607.9	14726.6	624.865	1123.61	13628.8	17717.8	589.597	902.18		rplA	translation	ribosomal protein	rplA
BSU01040		0.0328367	0.925125	0.180777	0.613737		13953.8	12805.8	282.294	435.647	12089.3	15295.5	306.271	506.201		rplJ	translation	ribosomal protein L10	rplJ
BSU01050		0.0046442	0.990203	-0.0569087	0.883191		9678.45	8043.98	222.018	447.474	8206.82	9573.88	240.428	399.041		rplL	translation	ribosomal protein L12	rplL
BSU01060		0.362853	0.283824	0.206096	0.602166		609.617	563.181	59.2717	37.4538	724.555	788.651	52.8742	62.2545		ybxB	unknown	unknown	ybxB,ybaA
BSU01070		0.258664	0.446363	-0.0796834	0.814674		16036.4	18151.4	6524.92	12099.6	19733.5	21267.6	8928.75	8676.85		rpoB	[SW|transcription]	[SW|RNA polymerase] beta subunit	rpoB
BSU01080		0.247633	0.47229	-0.015539	0.964043		18920.3	22734.2	9008.3	17084.9	24516.2	25057.4	13060.9	12743.8		rpoC	[SW|transcription]	[SW|RNA polymerase] beta' subunit	rpoC
BSU01090		0.251677	0.436583	0.297012	0.365644		8161.06	8297.59	501.298	851.581	9764.12	9872.87	847.982	813.391		rplGB	unknown	highly expressed protein, similar to ribosomal protein L7AE family, associated with the ribosome during exponential growth, binds K-turns in RNA switches	ybxF,ybaB,rpmXB,ktuS
BSU01100		0.207713	0.551689	0.158208	0.65197		17219.2	18930	1138.22	2274.83	20602.9	21229.4	1925.42	1883.96		rpsL	translation	ribosomal protein	rpsL,strA,fun
BSU01110		0.208827	0.557061	0.170969	0.632239		17172.2	19014.8	1207.54	2493.64	20071.2	21841.3	2000.24	2168.7		rpsG	translation	ribosomal protein	rpsG
BSU01120		0.213931	0.542694	0.0846496	0.809899		57729.1	64826.4	4468.49	9024.4	69450.4	72998.7	7231.79	7083.75		fusA	translation	elongation factor G, facilitates movement of tRNAâ€“mRNA by one codon	fusA,fus
BSU01130		0.0317065	0.929979	0.0202551	0.955275		58808.1	60796.5	5705.16	12251.3	58030	64273.3	8865.9	9343.28		tufA	translation	elongation factor Tu	tufA
BSU01140		0.223823	0.555385	0.137608	0.735207		165.937	173.43	84.3869	63.0801	186.876	210.596	85.7958	78.5836		ybaC	unknown	similar to proline iminopeptidase	ybaC
BSU01150		0.201738	0.59827	0.166137	0.674793		8914.43	8665.9	132.608	299.63	9649.37	10617.3	183.563	298.005		rpsJ	translation	ribosomal protein	rpsJ,tetA
BSU01160		0.213605	0.544395	-0.0217737	0.951996		14014.1	13801.7	238.092	471.13	15194.7	17128.5	301.283	392.918		rplC	translation	ribosomal protein L3	rplC
BSU01170		0.224226	0.543213	0.130065	0.7298		13210.1	13562	251.151	522.382	14538.3	16812.1	340.19	503.139		rplD	translation	ribosomal protein	rplD
BSU01180		0.297449	0.411826	0.273605	0.465207		6404.97	6924.14	162.746	315.401	7357.02	9075.55	230.452	344.951		rplW	translation	ribosomal protein	rplW
BSU01190		0.230451	0.548788	0.0856557	0.825457		24154.9	25098.8	418.921	1017.17	26753.5	31189	666.414	854.214		rplB	translation	ribosomal protein L2, required for assembly of RplP into the 50S subunit of the ribosome	rplB
BSU01200		0.271134	0.464582	0.288028	0.451274		8583.45	9628.15	147.677	342.998	10114.9	11927.7	278.338	317.396		rpsS	translation	ribosomal protein	rpsS
BSU01210		0.295718	0.379682	0.565952	0.106396		8851.43	9764.29	147.677	279.918	10890.6	12021.3	307.269	323.519		rplV	translation	ribosomal protein	rplV
BSU01220		0.361044	0.332094	0.220435	0.563492		13908.5	15496.8	182.838	437.618	18140.1	19777.8	360.143	359.239		rpsC	translation	ribosomal protein	rpsC
BSU01230		0.388238	0.271271	0.252792	0.500595		6080.2	7167.5	88.4053	179.384	8007.48	9397.95	176.58	138.797		rplP	translation	ribosomal protein L16,binding of L16 to the 50S subunit is required for the stimulation of RbgA GTPase activity, for release of RbgA from the ribosome, and for the conversion of the intermediate to the complete 50S subunit	rplP
BSU01240		0.363744	0.293566	0.676279	0.0799996		3206.92	3907.77	44.2027	90.6776	4201.76	4984.97	97.7673	114.303		rpmC	translation	ribosomal protein	rpmC
BSU01250		0.304321	0.404772	0.460677	0.23469		5770.51	7786.63	77.3547	167.557	7469.15	9326.01	174.585	159.208		rpsQ	translation	ribosomal protein	rpsQ
BSU01260		0.347169	0.357115	0.414776	0.290926		8429.04	9764.29	98.4514	244.435	10812.6	12421.7	242.423	211.257		rplN	translation	ribosomal protein	rplN
BSU01270		0.361601	0.314799	0.315278	0.403251		7156.57	8974.53	106.488	226.694	9807.39	10996	186.556	224.524		rplX	translation	ribosomal protein	rplX
BSU01280		0.33569	0.368997	0.389343	0.312593		11431.9	14180.2	138.636	325.257	15223.5	17219.5	324.228	280.656		rplE	translation	ribosomal protein	rplE
BSU01290		0.246395	0.463642	0.481272	0.196828		3460.71	4775.85	58.2671	100.534	4645.02	5147.03	102.755	116.344		rpsN	translation	ribosomal protein	rpsN
BSU01300		0.33054	0.387371	0.257649	0.519456		6515.89	8774.06	92.4237	220.78	8909.08	10392	208.504	162.27		rpsH	translation	ribosomal protein	rpsH
BSU01310		0.323476	0.407977	0.0344459	0.931799		10189.6	12577.4	137.631	358.768	13998.7	14603	280.333	223.504		rplF	translation	ribosomal protein	rplF
BSU01320		0.334296	0.356121	0.303951	0.417684		8068.78	10612.8	144.663	311.458	11335.2	12300.4	285.321	274.532		rplR	translation	ribosomal protein	rplR
BSU01330		0.306929	0.388882	0.229567	0.531805		9528.48	12551.3	181.834	372.567	13202.6	14196.6	323.231	323.519		rpsE	translation	ribosomal protein	rpsE
BSU01340		0.344615	0.353065	0.278315	0.492688		2450	3422.91	49.2257	110.39	3360.49	4125.25	86.7935	103.077		rpmD	translation	ribosomal protein	rpmD
BSU01350		0.291948	0.444807	-0.226629	0.562309		7553.22	10574.6	213.981	488.871	10638.2	11631.3	264.371	330.663		rplO	translation	ribosomal protein	rplO
BSU01360		0.281671	0.455084	-0.0798107	0.833831		20629.4	27644.3	564.588	1297.08	29125.2	29745.1	894.87	860.337		secY	protein secretion	preprotein translocase subunit, universally conserved protein	secY
BSU01370		0.355219	0.335737	0.137491	0.714056		11273	15652.5	305.4	656.427	16930.3	17645.8	550.69	504.159		adk	ADP formation	adenylate kinase	adk
BSU01380		0.341976	0.334887	0.161082	0.655374		11708.7	15609.6	333.529	656.427	17240.5	17504.6	585.606	518.447		map	removal of N-terminal methionine from nascent proteins	methionine aminopeptidase	map,mapA
BSU01389		0.281937	0.4607	0.256143	0.51609		5750.1	7856.56	131.603	319.343	8187.8	8409.97	254.395	280.656		ybzG	unknown	unknown	ybzG
BSU01390		0.298043	0.376603	0.0636498	0.858969		4069.44	5145.09	112.516	201.068	5966.92	5392.29	152.637	171.455		infA	translation	translation initiation factor IF-1	infA
BSU01400		0.231361	0.484882	0.321221	0.378008		2158.95	2757.16	69.3178	116.304	3089.69	2692.68	115.725	113.283		rpmJ	translation	ribosomal protein	rpmJ,rpmX
BSU01410		0.265517	0.441466	0.257689	0.463377		7643.73	10169.9	337.548	622.916	10537.2	10930.2	562.661	583.764		rpsM	translation	ribosomal protein	rpsM
BSU01420		0.227481	0.479828	-0.0553016	0.866987		6448.45	8181.97	342.571	540.123	8796.3	8364.9	420.001	425.576		rpsK	translation	ribosomal protein	rpsK
BSU01430		0.179569	0.614476	0.0336231	0.925244		22078.4	28335.3	1152.28	2306.37	28261.6	28939.2	1665.04	1871.72		rpoA	transcription	[SW|RNA polymerase] alpha subunit	rpoA
BSU01440		0.241636	0.466023	-0.232396	0.494965		5238.98	6243.48	297.363	518.44	6939.34	6665.4	340.19	349.033		rplQ	translation	ribosomal protein	rplQ
BSU01450		0.420805	0.241467	0.61258	0.120718		596.307	455.953	68.3132	67.0226	712.752	701.986	131.687	77.563		ybxA	uptake of micronutrients	ATP-binding A1 component of [SW|ECF transporter]s	ybxA,ybaD,ecfA1
BSU01460		0.219591	0.502498	0.0257635	0.943435		522.656	458.75	85.3915	84.7639	532.433	612.721	87.7911	85.7275		ybaE	uptake of micronutrients	ATP-binding A2 component of [SW|ECF transporter]s	ybaE,ecfA2
BSU01470		0.0307738	0.924462	0.312901	0.390203		531.529	493.249	70.3224	72.9364	508.172	539.056	87.7911	90.8304		ybaF	uptake of micronutrients	trans-membrane T component of [SW|ECF transporter]s	ybaF,ecfT
BSU01480		-0.106732	0.733172	0.0938745	0.786773		1588.38	1928.24	94.433	104.476	1469.44	1793.96	98.765	113.283		truA	tRNA modification	pseudouridylate synthase I, universally conserved protein	truA,ybaH
BSU01490		0.0144892	0.966593	0.282443	0.417383		11332.5	10372.2	949.353	1590.8	9872.97	12054.2	1262.99	1830.89		rplM	translation	ribosomal protein	rplM
BSU01500		-0.0328866	0.920227	-0.0681096	0.837757		6405.86	5592.65	602.764	1007.31	5751.85	5972.95	707.317	823.597		rpsI	translation	ribosomal protein	rpsI
BSU01510		-0.200477	0.610917	-0.332123	0.411453		477.4	342.198	142.654	283.86	325.23	386.526	155.63	178.599		ybaJ	unknown	unknown	ybaJ
BSU01520		0.686118	0.504415	0.280968	0.78443		7.09889	5.59451	22.1013	0	17.7041	4.33325	14.9644	14.2879		ybaK	unknown	sporulation protein	ybaK,ybxH
BSU01530		0.866187	0.267676	0.571037	0.455092		4.43681	14.9187	34.1566	9.85627	22.294	14.733	39.905	29.5964		cwlD	spore cortex peptidoglycan synthesis	N-acetylmuramoyl-L-alanine amidase, spore cortex peptidoglycan synthesis	cwlD
BSU01540		-0.476669	0.205014	-0.264468	0.483814		3572.52	4082.13	1017.67	2020.53	2187.44	3283.73	1108.36	1409.4		salA	control of alkaline protease expression	negative regulator of [[gene|scoC]] expression, activator of [[protein|PtkA]] kinase activity	salA,ybaL
BSU01550		-0.292254	0.471767	-0.472116	0.25257		188.121	220.983	149.686	248.378	139.01	194.129	116.722	166.352		gerD	germination	scaffold of the germinosome, required for clustering of germinant receptors in the spore inner membrane	gerD
BSU01560		-0.37815	0.335619	0.268397	0.495536		121.568	140.795	120.553	183.327	94.4217	106.598	186.556	177.578		kbaA	control of [SW|sporulation ]initiation	activation of the [[protein|KinB]]-dependent pathway to [SW|sporulation], control of the [SW|phosphorelay]	kbaA,ybxC,ybaM
BSU01570		-0.373209	0.357972	-0.131866	0.741348		99.3845	130.539	183.843	293.717	83.9304	92.7315	186.556	245.956		pdaB	spore cortex formation	polysaccharide deacetylase	pdaB,ybaN
BSU01580		0.0461419	0.900257	0.600642	0.128082		288.392	257.348	91.4191	61.1088	267.528	296.394	131.687	105.118		ybaR	uptake of fumarate	fumarate transporter	ybaR
BSU01590		-0.114492	0.780504	0.0475916	0.91039		133.104	104.431	83.3823	112.361	122.617	96.1981	96.7697	104.098		ybaS	unknown	similar to Na+-dependent transporter	ybaS
BSU01600		0.224581	0.678085	0.280721	0.610389		55.9038	29.8374	49.2257	45.3388	64.9149	35.5326	59.8576	56.1311		ybbA	iron acquisition from enterobactin [pubmed|28283524]	enterobactin esterase, release of iron from enterobactin	ybbA
BSU01610		0.46532	0.345355	-0.1171	0.816407		102.934	45.6885	71.327	90.6776	127.207	79.7317	79.8101	68.3779		feuC	[SW|acquisition of iron]	[SW|ABC transporter ]for the siderophores Fe-enterobactin and Fe-bacillibactin (integral membrane protein)	feuC
BSU01620		0.126107	0.795512	-0.147911	0.759647		110.033	62.472	123.567	224.723	125.896	62.3988	132.684	178.599		feuB	[SW|acquisition of iron]	[SW|ABC transporter ]for the siderophores Fe-enterobactin and Fe-bacillibactin (integral membrane protein)	feuB
BSU01630		0.00622625	0.989106	0.0235607	0.958486		264.434	126.809	351.612	617.002	250.48	142.131	378.1	604.175		feuA	[SW|acquisition of iron]	[SW|ABC transporter]for the siderophores Fe-enterobactin and Fe-bacillibactin (binding protein), with [[protein|YusV]] as ATPase	feuA
BSU01640		0.193652	0.608572	0.071676	0.846815		126.893	95.1067	243.115	331.171	141.633	112.664	287.316	314.334		btr	regulation of iron acquisition	transcriptional activator ([SW|AraC family]), (AraC family DNA-binding domain fused to [[protein|FeuA]]-like substrate-binding domain), regulation of the [[gene|feuA]]-[[gene|feuB]]-[[gene|feuC]]-[[gene|ybbA]] operon	btr,ybbB,yzbC
BSU01650		0.359466	0.419737	-0.08656	0.831999		38.1565	30.7698	232.064	362.711	55.735	32.9327	282.328	274.532		ybbC	unknown	unknown	ybbC,yzbB
BSU01660		0.654518	0.111812	0.300334	0.427906		49.6922	29.8374	272.248	376.509	63.6035	63.2654	420.998	377.609		nagZ	cell wall recycling	N-acetylglucosaminidase	nagZ,yzbA, ybbD
BSU01670		0.670785	0.146323	0.396313	0.349873		35.4944	21.4456	171.788	218.809	57.0464	34.666	285.321	229.627		amiE	recycling of cell wall material	N-acetylmuramyl-L-alanine amidase	amiE,ybbE
BSU01680		0.533695	0.21771	0.105623	0.797176		50.5796	31.7022	148.682	183.327	62.2921	58.0655	171.592	184.722		murP	N-acetyl muramic acid uptake and phosphorylation	N-acetyl muramic acid-specific phosphotransferase system, EIIBC component of the PTS	murP,ybbF
BSU01690		0.402547	0.374076	0.34349	0.444481		53.2417	48.4858	70.3224	110.39	60.325	75.3985	120.713	107.159		murR	probably regulation of muramic acid utilization	probably transcriptional regulator of genes required for the utilization of N-acetylmuramic acid, homolog to E. coli MurR	murR,ybbH
BSU01700		0.0601937	0.880919	0.390421	0.341758		113.582	94.1743	105.484	84.7639	98.3559	118.731	123.706	128.591		murQ	cell wall turnover	N-acetyl-muramic acid-6P etherase (cleaves lactate from N-acetylmuramic acid)	murQ,ybbI
BSU01710		0.833359	0.246577	0.538184	0.455241		14.1978	8.39177	22.1013	13.7988	17.0484	25.1328	29.9288	24.4936		ybbJ	unknown	unknown	ybbJ
BSU01720		0.33921	0.553439	0.0372952	0.945611		23.0714	14.9187	60.2764	49.2813	26.8839	21.6662	53.8718	59.1928		ybbK	unknown	unknown	ybbK
BSU01730		-0.263277	0.445543	-0.611069	0.0779685		1549.33	1715.65	961.408	1764.27	1390.75	1322.51	843.992	926.674		sigW	adaptation to membrane-active compounds	[SW|RNA polymerase] ECF-type [SW|sigma factor] SigW, required for the adaptation to membrane active agents, activated by alkaline shock and by polymyxin B, vancomycin, cephalosporin C, D-cycloserine, and triton X-100	sigW,ybbL
BSU01740		-0.242319	0.46268	-0.598139	0.07092		1411.79	1514.25	1096.02	1805.67	1244.53	1223.71	1006.6	897.077		rsiW	control of [[protein|SigW]] activity	anti-[[protein|SigW]]	rsiW,ybbM
BSU01750		-0.172974	0.600958	-0.0353414	0.917692		487.161	465.277	195.898	242.464	377.687	466.257	203.516	222.483		cdaA	synthesis of c-di-AMP	diadenylate cyclase, synthesis of c-di-AMP in vegetative cells	cdaA,ybbP,ybbQ
BSU01760		-0.182571	0.585166	0.153865	0.648394		1709.95	1510.52	586.69	940.288	1311.41	1521.84	762.186	934.838		cdaR	regulation of c-di-AMP synthesis	effector protein controlling CdaA diadenylate cyclase activity	cdaR,ybbR
BSU01770		-0.156452	0.630268	-0.084575	0.800218		1826.19	1590.71	282.294	425.791	1386.82	1675.23	323.231	340.869		glmM	cell wall synthesis	phosphoglucosamine mutase, required for cell wall synthesis	glmM,ybbT
BSU01780		-0.0185403	0.95585	0.257761	0.442044		6367.7	4508.24	3071.08	4823.66	5179.42	5556.09	4372.59	5084.46		glmS	cell wall synthesis	glutamine-fructose-6-phosphate transaminase	glmS,gcaA,ybxD
BSU01800		0.170637	0.702786	0.0307456	0.945413		63.89	53.1479	81.3731	90.6776	62.9478	69.332	100.76	74.5013		alkA	adaptive response to alkylative DNA damage	DNA-3-methyladenine glycosylase	alkA
BSU01810		-0.0190807	0.981498	-0.331775	0.66981		9.76097	5.59451	33.152	17.7413	9.83559	5.1999	19.9525	20.4113		adaA	adaptive response to alkylative DNA damage	trigger enzyme	adaA
BSU01820		0.43703	0.571177	0.751985	0.315469		11.5357	5.59451	17.0783	17.7413	15.0812	8.66649	29.9288	30.617		adaB	adaptive response to alkylative DNA damage	O6-methylguanine-DNA methyltransferase	adaB
BSU01830		0.456532	0.544947	0.623211	0.405039		29.2829	22.378	88.4053	7.88501	55.0793	17.333	105.748	51.0283		ndhF	respiration	NADH dehydrogenase (subunit 5)	ndhF,ybxE
BSU01845		0.126168	0.819035	0.560214	0.309372		49.6922	55.0127	107.493	33.5113	70.1605	44.1991	132.684	82.6658		ybcC	unknown	unknown	ybcC
BSU01860		-0.512084	0.49617	0.31386	0.681423		18.6346	19.5808	19.0875	15.77	19.6712	6.06655	23.943	20.4113		ybcF	unknown	similar to carbonic anhydrase	ybcF
BSU01870		0.58795	0.55299	0.483545	0.641026		6.21153	5.59451	6.02764	3.94251	11.8027	6.9332	5.98576	9.18509		ybcH	unknown	unknown	ybcH
BSU01880		0.556734	0.433974	0.0908425	0.900906		15.0851	17.716	29.1336	9.85627	26.8839	22.5329	25.9383	17.3496		ybcI	unknown	unknown	ybcI
BSU01889		-0.0380824	0.943879	-0.555351	0.317061		58.5658	42.8913	35.1612	84.7639	48.5222	50.2657	39.905	38.7815		ybzH	unknown	putative transcriptional regulator ([SW|ArsR family])	ybzH
BSU01890		0.388416	0.489422	0.247284	0.659343		55.9038	35.4319	99.456	49.2813	80.6518	39.8659	120.713	59.1928		ybcL	unknown	similar to chloramphenicol resistance protein	ybcL
BSU01900		1.92884	0.123282	0.0279987	0.981558		0.887361	0.932419	11.0507	0	5.90135	6.06655	6.98338	5.10283		ybcM	unknown	similar to glucosamine-fructose-6-phosphate aminotransferase	ybcM
BSU01910		0.333929	0.495161	-0.9358	0.0239142		19.5219	18.6484	1791.21	4273.68	26.2282	22.5329	1199.15	1928.87		skfA	killing of sister cells	spore killing factor	skfA,ybcO
BSU01920		0.30103	0.529131	-1.55281	0.000220987		27.5082	20.5132	536.46	1170.92	32.7853	26.8661	235.44	332.704		skfB	maturation of spore killing factor	thioether bond forming radical SAM enzyme, catalyzes the first step in the maturation of spore killing factor	skfB,ybcP,ybcQ
BSU01935		0.309978	0.502981	-1.05327	0.0147631		37.2692	44.7561	352.617	727.392	62.9478	38.9992	209.501	301.067		skfC	may be involved in spore killing	may be involved in spore killing	skfC,ybcS
BSU01950		0.330353	0.454391	-0.851783	0.0336536		34.6071	32.6347	321.474	536.181	51.8008	32.9327	225.463	242.895		skfE	export of the spore killing factor [[protein|SkfA]]	[SW|ABC transporter] (binding protein), export of the spore killing factor	skfE,ybdA
BSU01960		0.41241	0.387937	-0.9884	0.0275437		55.9038	25.1753	413.898	709.651	68.8491	39.8659	228.456	327.602		skfF	export of the spore killing factor SkfA	ABC transporter (permease), export of the spore killing factor	skfF,ybdB
BSU01970		0.814251	0.109165	-0.753445	0.0941801		22.184	13.0539	202.93	323.286	40.6538	22.5329	139.668	167.373		skfG	unknown	unknown	skfG,ybdD
BSU01980		0.520475	0.33762	-1.14205	0.0165007		15.9725	13.9863	144.663	299.63	26.2282	17.333	91.7816	104.098		skfH	unknown	unknown	skfH,ybdE
BSU01990		0.142768	0.782136	0.0843311	0.869734		44.3681	38.2292	80.3685	53.2238	59.0135	32.066	68.8362	74.5013		ybdG	unknown	unknown	ybdG
BSU02000		0.672166	0.233253	0.220627	0.686042		24.8461	17.716	72.3316	41.3963	41.3095	27.7328	74.8219	60.2134		ybdJ	unknown	two-component response regulator ([SW|OmpR family])	ybdJ
BSU02010		0.296423	0.512193	0.173764	0.700206		52.3543	44.7561	70.3224	86.7351	60.9807	58.9322	89.7863	86.7481		ybdK	unknown	two-component sensor kinase	ybdK
BSU02019		-0.328878	0.452595	-0.543798	0.229049		140.203	115.62	76.35	136.016	102.946	99.6647	58.8599	83.6864		ybzI	unknown	unknown	ybzI
BSU02030		-0.198437	0.667795	0.0202596	0.964791		57.6785	53.1479	91.4191	80.8214	45.2437	51.1323	103.753	71.4396		prkD	unknown	protein kinase D	prkD,ybdM
BSU02040		0.298575	0.494301	-0.747897	0.049946		26.6208	30.7698	608.791	1021.11	41.3095	29.4661	408.029	552.126		ybdN	unknown	unknown	ybdN
BSU02050		0.151091	0.687471	-0.87341	0.0138734		103.821	80.188	1689.75	2960.82	112.781	91.8648	1186.18	1327.76		ybdO	unknown	unknown	ybdO
BSU02060		-0.127118	0.734864	-0.149916	0.69727		297.266	242.429	142.654	220.78	224.251	269.528	181.568	142.879		ybxG	unknown	similar to amino acid permease	ybxG,ybdP
BSU02070		0.790644	0.526832	-0.240379	0.84336		0.887361	1.86484	7.03224	3.94251	3.27853	2.59995	4.98813	4.08226		csgA	spore germination	required for the ability of the germinating spore to resume vegetative growth	csgA
BSU02080		0.712666	0.591445	1.42252	0.266915		1.77472	0	7.03224	0	3.93424	0	14.9644	11.2262		ybxH	unknown	sporulation protein	ybxH
BSU02090		0.784941	0.125482	0.0778352	0.866319		15.9725	18.6484	90.4145	130.103	34.7524	25.9995	110.736	120.427		ybxI	unknown	beta-lactamase	ybxI,ybdS
BSU02100		-0.235685	0.700225	-0.123497	0.841063		24.8461	104.431	101.465	53.2238	55.0793	53.7323	95.7721	46.946		cypC	biosynthesis of beta-hydroxy fatty acid for lipopeptides	long chain-fatty acid beta-hydroxylating cytochrome P450, H(2)O(2)-dependent, hydroxylates myristic acid to beta-hydroxymyristic acid, required for protection against paraquat stress	cypC,ybdT
BSU02110		-0.657309	0.331198	-0.440313	0.515453		13.3104	94.1743	65.2994	78.8501	22.294	44.1991	44.8932	59.1928		ybyB	survival of ethanol stress	general stress protein, survival of ethanol stress	ybyB
BSU02120		0.144514	0.702568	-0.0199823	0.958235		1385.17	1499.33	445.04	961.972	1380.26	1813.9	631.497	751.136		ybeC	unknown	similar to amino acid transporter	ybeC
BSU02130		-0.33342	0.368126	-0.200064	0.631859		651.323	448.493	72.3316	47.3101	473.42	396.059	58.8599	46.946		glpQ	glycerol-3-phosphate utilization, degradation of wall teichoic acid during phosphate starvation	glycerolphosphate diester phosphodiesterase, degrades wall teichoic acid during phosphate starvation	glpQ,ybeD
BSU02140		-0.382539	0.34621	-0.367595	0.426776		836.782	567.843	65.2994	29.5688	546.859	525.19	48.8837	26.5347		glpT	glycerol-3-phosphate uptake	glycerol-3-phosphate permease	glpT,ybeE
BSU02150		0.803007	0.433886	0.762404	0.455546		6.21153	2.79726	13.0599	1.97125	13.7698	3.4666	16.9596	12.2468		ybeF	unknown	unknown	ybeF
BSU02160		0.0128101	0.979241	0.354138	0.467058		47.9175	33.5671	63.2902	67.0226	46.5551	35.5326	90.784	76.5424		ybfA	unknown	unknown	ybfA
BSU02170		0.116956	0.801999	0.106732	0.819619		73.651	50.3506	99.456	74.9076	77.3733	57.1989	110.736	78.5836		ybfB	unknown	unknown	ybfB
BSU02180		0.00567353	0.991818	1.33465	0.0512124		60.3406	52.2154	7.03224	7.88501	64.2592	48.5324	16.9596	23.473		ybfE	unknown	unknown	ybfE
BSU02190		-0.190124	0.62191	-0.371131	0.390253		281.294	200.47	53.2441	63.0801	195.4	226.195	43.8955	44.9049		ybfF	unknown	unknown	ybfF
BSU02200		-0.00139847	0.996689	-0.298073	0.396553		506.683	551.059	186.857	216.838	590.791	465.391	185.558	140.838		ybfG	unknown	putative pepdidoglycan binding protein	ybfG
BSU02210		0.477186	0.367593	0.236663	0.66549		44.3681	38.2292	52.2395	27.5975	67.5377	48.5324	52.8742	43.8843		ybfH	unknown	unknown	ybfH
BSU02220		-0.07531	0.892303	-0.0529989	0.92521		42.5933	32.6347	55.2533	33.5113	43.2766	27.7328	44.8932	41.8432		ybfI	unknown	similar to transcription factor ([SW|AraC family])	ybfI
BSU02230		0.0615838	0.864177	-0.0219688	0.956808		588.321	488.587	67.3086	55.1951	470.797	654.32	71.8291	50.0077		purT	purine biosynthesis	phosphoribosylglycinamide formyltransferase 2	purT
BSU02240		0.249758	0.493944	-0.0267129	0.935519		55.9038	48.4858	545.501	634.744	59.0135	65.8654	557.673	599.072		mpr	protein degradation	extracellular metalloprotease	mpr
BSU02250		0.139767	0.789003	0.00951907	0.98299		20.4093	12.1214	130.599	216.838	16.3927	19.9329	173.587	173.496		ybfJ	unknown	unknown	ybfJ
BSU02260		-0.112461	0.748405	-0.0792233	0.828471		300.815	234.969	140.645	147.844	249.824	245.262	129.691	142.879		ybfK	degradation of isoprenoid-containing lipids	carboxylesterase NP	ybfK,cesB
BSU02270		-0.0409123	0.904641	0.00359122	0.992053		481.837	375.765	125.576	153.758	399.325	434.191	128.694	150.023		pssA	biosynthesis of phospholipids	phosphatidylserine synthase	pssA,pss
BSU02280		-0.17708	0.619013	0.0809085	0.8324		264.434	238.699	83.3823	94.6202	216.383	227.929	90.784	96.9537		ybfM	unknown	similar to alkaline phosphatase	ybfM
BSU02290		-0.115207	0.71667	0.126734	0.699475		748.046	595.815	242.11	250.349	599.315	640.454	254.395	283.717		psd	biosynthesis of phospholipids	phosphatidylserine decarboxylase	psd
BSU02300		-0.0580167	0.945349	0.294571	0.739157		27.5082	15.8511	23.1059	0	19.0155	22.5329	14.9644	16.3291		ybfN	unknown	unknown	ybfN
BSU02310		0.102718	0.798413	-1.38939	0.000322991		109.145	87.6473	961.408	1707.11	133.108	77.9984	475.868	524.571		ybfO	unknown	similar to erythromycin esterase	ybfO
BSU02320		-0.0677949	0.891144	-0.791453	0.101542		52.3543	35.4319	110.507	145.873	53.7679	29.4661	75.8196	69.3985		ybfP	unknown	similar to transcription factor ([SW|AraC family])	ybfP
BSU02330		-0.399408	0.271015	-0.223195	0.542318		1005.38	1095.59	451.068	756.961	679.967	906.515	420.001	609.278		ybfQ	unknown	unknown	ybfQ
BSU02340		-0.312222	0.497631	-0.680022	0.104858		26.6208	56.8775	490.248	784.559	38.6867	27.7328	327.221	459.255		gltP	unknown	similar to H /glutamate symporter	gltP
BSU02350		-0.341472	0.328869	-1.05063	0.00594723		899.784	853.163	127.585	139.959	522.598	857.116	67.8386	59.1928		gamP	glucosamine uptake and phosphorylation	glucosamine-specific phosphotransferase system, EIICBA of the PTS	gamP,ybfS, yzfA
BSU02360		-0.484186	0.187237	-0.751478	0.0605038		558.15	572.505	87.4007	124.189	310.805	493.99	60.8552	62.2545		gamA	glucosamine utilization	glucosamine-6-phosphate deaminase	gamA,ybfT
BSU02370		-0.206067	0.63559	0.12494	0.789723		138.428	152.917	60.2764	43.3676	99.6673	152.53	66.8409	47.9666		gamR	regulation of glucosamine utilization	transcriptional repressor ([SW|GntR family]) of the [[gene|gamA]]-[[gene|gamP]] operon	gamR,ybgA
BSU02380		-0.0154883	0.983882	0.284788	0.717775		16.8599	19.5808	24.1105	7.88501	20.3269	15.5997	29.9288	11.2262		ybgB	unknown	putative immunity protein	ybgB
BSU02390		0.177346	0.705622	0.648294	0.146618		39.9313	33.5671	96.4422	118.275	48.5222	34.666	204.513	133.694		ybgE	biosynthesis of branched-chain amino acids	branched-chain amino acid aminotransferase	ybgE
BSU02400		0.915287	0.0288012	-0.339304	0.413854		68.3268	52.2154	121.557	179.384	121.306	109.198	121.71	113.283		ybgF	unknown	similar to histidine permase	ybgF
BSU02410		0.403128	0.413081	-0.337382	0.49795		39.0439	53.1479	89.4099	55.1951	53.7679	69.332	56.8647	58.1722		ybgG	biosynthesis of methionine	homocysteine methyltransferase	ybgG
BSU02420		0.731884	0.396008	-0.293801	0.727688		11.5357	8.39177	61.281	5.91376	26.2282	8.66649	37.9098	17.3496		glnT	glutamine uptake	glutamine transporter (proton symport)	glnT,ybgH
BSU02430		0.550499	0.555982	0.794591	0.36341		6.21153	2.79726	33.152	3.94251	10.4913	3.4666	43.8955	26.5347		glsA	glutamine degradation	glutaminase, low affinity for glutamine	glsA,ybgJ
BSU02440		0.0812961	0.847778	0.363045	0.396863		90.5108	68.999	97.4468	82.7926	95.0774	73.6652	115.725	118.386		glnK	regulation of the [[gene|glsA]]-[[gene|glnT]] operon	two-component sensor kinase, regulation of the [[gene|glsA]]-[[gene|glnT]] operon	glnK,ycbA,yzgA
BSU02450		-0.0437271	0.91694	-0.290177	0.492781		99.3845	72.7287	114.525	122.218	84.5861	82.3317	107.744	84.707		glnL	regulation of the glsA-glnT operon	two-component response regulator, regulation of the glsA-glnT operon	glnL,ycbB, yzgB
BSU02460		0.726099	0.236912	-0.111298	0.839126		13.3104	7.45935	68.3132	72.9364	22.294	12.9997	68.8362	61.2339		ycbC	utilization of D-glucarate/galactarate	5-dehydro-4-deoxyglucarate dehydratase	ycbC
BSU02470		0.494014	0.398385	0.184087	0.737887		18.6346	19.5808	109.502	59.1376	38.6867	15.5997	114.727	79.6041		ycbD	utilization of D-glucarate/galactarate	NADP<sup>+</sup>-dependent alpha-ketoglutaric semialdehyde dehydrogenase	ycbD
BSU02480		0.43042	0.490915	0.46829	0.435078		16.8599	19.5808	74.3408	27.5975	31.4739	18.1996	88.7887	57.1517		ycbE	glucarate uptake	galactarate/glucarate transporter in (proton symport)	ycbE,gudP
BSU02490		1.07534	0.0953543	0.439943	0.451802		9.76097	11.189	95.4376	78.8501	38.0309	7.79984	139.668	100.015		ycbF	glucarate utilization	glucarate dehydratase	ycbF,gudD
BSU02500		0.206326	0.606275	0.117855	0.769591		168.599	139.863	142.654	268.09	180.975	175.93	197.53	244.936		ycbG	regulation of glucarate/galactarate utilization	transcription regulator of the glucarate/galactarate utilization operon ([SW|GntR family])	ycbG
BSU02510		-0.312596	0.437099	-0.28909	0.45416		71.8763	100.701	277.271	398.193	80.6518	57.1989	274.347	274.532		ycbH	galactarate utilization	galactarate dehydratase	ycbH,garD
BSU02520		-0.234122	0.518349	-0.429978	0.228847		303.478	242.429	763.5	1324.68	247.857	214.929	711.307	828.699		ycbJ	unknown	similar to macrolide 2-phosphotransferase	ycbJ
BSU02530		-0.418635	0.554595	0.843544	0.256666		23.0714	24.2429	19.0875	5.91376	15.7369	19.0663	23.943	25.5141		rtpA	regulation of tryptophan biosynthesis	anti-TRAP	rtpA,yczA
BSU02540		-0.0930632	0.831777	-0.0591288	0.897883		81.6372	90.4446	62.2856	57.1663	75.4062	85.7983	62.8504	52.0489		ycbK	unknown	similar to efflux system	ycbK
BSU02550		0.111073	0.827083	-0.293982	0.573874		55.0164	37.2967	56.2579	49.2813	53.1122	46.7991	37.9098	47.9666		ycbL	unknown	two-component response regulator ([SW|OmpR family])	ycbL
BSU02560		-0.0170668	0.975091	0.419632	0.471852		110.033	74.5935	51.2349	11.8275	93.1103	89.2649	52.8742	36.7404		ycbM	unknown	two-component sensor kinase	ycbM
BSU02570		0.0040701	0.991972	0.108146	0.799015		130.442	109.093	81.3731	68.9939	120.65	119.598	89.7863	73.4807		ycbN	unknown	similar to ABC transporter (ATP-binding protein)	ycbN
BSU02580		-0.0362042	0.941201	-0.229198	0.657292		62.1153	56.8775	52.2395	39.4251	62.9478	52.8656	43.8955	34.6992		ycbO	unknown	unknown	ycbO
BSU02590		-0.400405	0.534442	-0.101948	0.87919		23.9588	154.781	36.1658	43.3676	56.3907	77.1318	42.8979	30.617		ycbP	unknown	general stress protein	ycbP
BSU02600		0.873937	0.342003	-0.428251	0.633194		9.76097	2.79726	35.1612	9.85627	19.6712	5.1999	21.9478	11.2262		cwlJ	spore germination	spore coat protein, cell wall hydrolase	cwlJ,ycbQ
BSU02610		0.080968	0.881129	0.066925	0.902087		39.0439	28.905	52.2395	43.3676	28.1954	44.1991	51.8765	48.9872		ycbR	unknown	similar to toxic cation resistance protein	ycbR
BSU02619		2.06061	0.143526	0.604653	0.653162		0	0	10.0461	0	5.24565	0	10.9739	7.14396		yczK	unknown	unknown	yczK
BSU02620		0.387353	0.602721	0.434693	0.549238		20.4093	15.8511	89.4099	11.8275	36.0638	12.1331	91.7816	51.0283		phoD	aquisition of phosphate upon phosphoate starvation, degradation of wall teichoic acid during phosphate starvation	phosphodiesterase/alkaline phosphatase, degrades wall teichoic acid during phosphate starvation	phoD,ycbS
BSU02630		-0.193899	0.870707	0.748703	0.519398		4.43681	0.932419	4.01842	5.91376	1.96712	2.59995	12.9691	5.10283		tatAD	TAT protein secretion	component of the TatAD-TatCD twin-arginine translocase	tatAD,yczB
BSU02640		0.0174948	0.96662	-0.142633	0.707808		33.7197	45.6885	265.216	264.148	44.588	35.5326	222.471	256.162		tatCD	TAT [SW|protein secretion]	component of the [[protein|TatAD]]-[[protein|TatCD]] twin-arginine translocase	tatCD,ycbT
BSU02650		-0.340332	0.41977	-0.174988	0.651465		42.5933	53.1479	239.096	325.257	41.9652	32.9327	224.466	272.491		pcp	removal of the N-terminal pyroglutamyl group from peptides	pyrrolidone-carboxylate peptidase	pcp
BSU02660		-0.16365	0.70188	-0.16828	0.689589		90.5108	59.6748	127.585	169.528	72.1277	61.5321	130.689	131.653		ycbU	unknown	cysteine desulfurase	ycbU
BSU02670		-0.0198958	0.957186	-0.0914767	0.809934		271.533	185.551	147.677	195.154	222.94	227.929	165.606	154.105		lmrB	resistance to lincomycin	lincomycin-resistance protein (multidrug resistance pump)	lmrB,yccA
BSU02680		-0.119418	0.777966	-0.0631451	0.885866		146.415	131.471	65.2994	120.246	116.06	139.531	80.8077	93.892		lmrA	regulation of lincomycin resistance	transcriptional regulator ([SW|TetR family]), control of [[gene|qdoI]]-[[gene|yxaH ]]and [[gene|lmrA]]-[[gene|lmrB]]	lmrA,lin-2,yccB
BSU02690		-0.00192301	0.997725	0.295596	0.658927		21.2967	19.5808	42.1934	19.7125	27.5397	12.9997	49.8813	28.5758		ansZ	utilization of asparagine	L-asparaginase	ansZ,yccC
BSU02700		-0.64402	0.132743	0.257618	0.608569		163.274	148.255	26.1198	23.655	102.946	94.4648	33.9193	26.5347		lip	lipid degradation	extracellular lipase	lip,lipA
BSU02710		-0.288253	0.66223	0.138511	0.843138		34.6071	26.1077	25.1151	9.85627	24.9168	24.2662	20.9501	19.3907		yczC	unknown	unknown	yczC
BSU02720		-0.0271735	0.935504	-0.0548342	0.880417		1039.99	863.42	100.461	122.218	790.781	1077.25	94.7745	118.386		yccF	unknown	unknown	yccF
BSU02730		0.124567	0.805397	0.169669	0.751509		107.371	67.1341	59.2717	25.6263	93.766	97.0647	59.8576	38.7815		natK	regulation of the [[gene|natA]]-[[gene|natB]] operon	two-component sensor kinase, regulation of the [[gene|natA]]-[[gene|natB]] operon	natK,yccG
BSU02740		0.0108896	0.979984	0.135458	0.766855		94.9477	78.3232	58.2671	57.1663	84.5861	90.1315	57.8623	69.3985		natR	regulation of the [[gene|natA]]-[[gene|natB ]]operon	two-component response regulator, regulation of the [[gene|natA]]-[[gene|natB ]]operon	natR,yccH
BSU02750		0.24918	0.601353	1.08592	0.0302696		57.6785	52.2154	41.1888	27.5975	72.1277	58.9322	77.8148	74.5013		natA	sodium export	Na<sup>+</sup> [SW|ABC transporter ](export) (ATP-binding protein)	natA
BSU02760		0.460418	0.291727	0.544885	0.223541		107.371	60.6072	76.35	78.8501	121.961	110.931	100.76	127.571		natB	sodium export	Na<sup>+</sup> [SW|ABC transporter] (export) (ATP-binding protein)	natB
BSU02770		0.0302299	0.940099	-0.0792193	0.842319		98.4971	76.4583	141.649	191.212	93.766	84.9316	146.651	166.352		yccK	unknown	similar to aldo/ ketoreductase	yccK,yzaE
BSU02780		-0.458427	0.337598	-0.596028	0.212022		206.755	110.025	164.755	352.854	82.619	146.464	142.661	193.907		ycdA	swarming motility	lipoprotein, required for swarming motility	ycdA
BSU02790		0.559268	0.255696	0.436392	0.38048		86.9614	53.1479	118.543	47.3101	107.536	101.398	131.687	98.9949		ycdB	unknown	unknown	ycdB
BSU02800		-0.00811056	0.985878	0.644261	0.176548		126.005	82.9853	78.3593	39.4251	105.569	102.265	105.748	84.707		ycdC	unknown	unknown	ycdC
BSU02810		0.164528	0.775615	0.11559	0.846063		45.2554	27.9726	45.2073	23.655	42.6209	39.8659	45.8908	30.617		cwlK	cell wall turnover	peptidoglycan hydrolytic L,D-endopeptidase	cwlK,ycdD
BSU02820		-0.20642	0.577827	-0.482425	0.192095		378.016	416.791	543.492	1040.82	306.215	381.326	531.735	592.949		rapJ	control of the [SW|phosphorelay]	response regulator aspartate phosphatase, dephosphorylates [[protein|Spo0F]]-P	rapJ,ycdE
BSU02830		-0.462427	0.520269	0.177638	0.81057		28.3956	220.983	66.304	11.8275	62.9478	114.398	53.8718	37.7609		ycdF	survival of ethanol stress and low temperatures	general stress protein, similar to glucose 1-dehydrogenase, survival of ethanol stress and low temperatures	ycdF
BSU02840		-0.437695	0.50521	-0.0263581	0.96878		50.5796	315.157	102.47	25.6263	95.0774	170.73	73.8243	54.09		ycdG	unknown	general stress protein, similar to oligo-1,6-glucosidase	ycdG
BSU02850		-0.101088	0.767451	0.0183126	0.957937		317.675	296.509	225.032	303.573	265.561	306.794	251.402	281.676		znuA	zinc uptake	high-affinity [SW|ABC transporter] for zinc (binding protein, lipoprotein)	znuA,ycdH
BSU02860		-0.0941798	0.818965	-0.123642	0.783512		235.151	151.052	47.2165	68.9939	169.172	192.396	50.8789	54.09		znuC	zinc uptake	high-affinity [SW|ABC transporter] for zinc (ATP-binding protein)	znuC,ycdI
BSU02870		-0.00758291	0.985089	-0.0826154	0.846152		334.535	181.822	85.3915	126.16	242.611	271.261	100.76	96.9537		znuB	zinc uptake	high-affinity [SW|ABC transporter] for zinc (permease)	znuB,yceA
BSU02880		-0.347629	0.421782	-0.378859	0.386366		74.5383	78.3232	95.4376	98.5627	59.6692	59.7988	81.8053	66.3368		yceB	unknown	similar to monooxygenase	yceB
BSU02890		-0.279815	0.415823	-0.443398	0.200876		1800.46	2051.32	699.206	1265.54	1505.5	1658.77	746.224	688.882		yceC	unknown	similar to tellurium resistance protein	yceC
BSU02900		-0.318262	0.339891	-0.378737	0.257628		1854.58	2009.36	1211.55	2075.73	1463.54	1626.7	1274.97	1241.01		yceD	required for survival of ethanol stress	general stress protein, similar to tellurium resistance protein	yceD
BSU02910		-0.290399	0.397599	-0.585617	0.0889124		1520.94	1718.45	1189.45	2152.61	1258.3	1383.17	1080.43	1130.79		yceE	required for survival of ethanol stress and at low temperatures	general stress protein, similar to tellurium resistance protein	yceE
BSU02920		-0.24827	0.487515	-0.539065	0.132903		1663.8	1808.89	1049.81	2125.01	1422.88	1493.24	1097.39	1071.59		yceF	unknown	general stress protein, similar to tellurium resistance protein	yceF
BSU02930		-0.131257	0.684512	-0.257121	0.42681		1137.6	1337.09	1215.57	1880.58	1131.09	1125.78	1303.9	1277.75		yceG	survival of ethanol stress	general stress protein, survival of ethanol stress	yceG
BSU02940		-0.0746126	0.82271	-0.428625	0.19862		641.562	761.786	815.74	1281.31	641.936	689.853	806.082	742.972		yceH	unknown	similar to toxic anion resistance protein	yceH
BSU02950		0.0866038	0.855356	0.161461	0.745074		130.442	117.485	90.4145	37.4538	119.994	143.864	92.7792	54.09		niaP	uptake of niacin	nicotinate transporter	niaP,yceI
BSU02960		-0.0501887	0.953961	0.0519699	0.952923		26.6208	22.378	48.2211	0	28.8511	18.1996	36.9122	15.3085		yceJ	unknown	similar to multidrug-efflux transporter	yceJ
BSU02970		-0.233906	0.567668	-0.180415	0.658968		109.145	103.498	131.603	189.24	74.0948	106.598	136.675	143.9		yceK	unknown	similar to transcriptional regulator ([SW|ArsR family])	yceK
BSU02980		0.360927	0.31903	0.263099	0.522212		1137.6	798.15	55.2533	53.2238	1001.92	1494.1	52.8742	78.5836		opuAA	compatible solute transport	glycine betaine and arsenobetaine [SW|ABC transporter] (ATP-binding protein)	opuAA
BSU02990		0.294573	0.432109	0.678759	0.115492		709.889	479.263	48.2211	29.5688	608.495	855.383	71.8291	58.1722		opuAB	compatible solute transport	glycine betaine and arsenobetaine [SW|ABC transporter] (permease)	opuAB
BSU03000		0.277861	0.443509	0.186113	0.655952		784.427	495.114	50.2303	45.3388	657.673	898.715	53.8718	56.1311		opuAC	compatible solute transport	glycine betaine and arsenobetaine [SW|ABC transporter] (binding protein)	opuAC
BSU03010		0.565728	0.216656	0.544829	0.156287		17.7472	21.4456	383.759	735.277	32.7853	25.9995	841.996	794		amhX	unknown	amidohydrolase	amhX
BSU03020		0.369253	0.441447	0.117236	0.787408		26.6208	24.2429	152.7	218.809	43.2766	22.5329	206.509	194.928		ycgA	unknown	unknown	ycgA
BSU03030		-0.593473	0.15365	0.51853	0.214368		94.9477	169.7	125.576	130.103	90.4874	83.1983	166.604	202.072		ycgB	unknown	unknown	ycgB
BSU03040		-0.218645	0.797204	0.374104	0.642998		9.76097	6.52693	9.04145	35.4826	5.24565	8.66649	20.9501	35.7198		amyE	starch degradation	alpha-amylase	amyE,amyA
BSU03050		-0.697864	0.0685944	-0.221215	0.556908		178.36	315.157	677.104	892.978	122.617	179.396	634.49	707.252		ldh	overflow metabolism, fermentation	L-lactate dehydrogenase	ldh,lctE
BSU03060		-0.64304	0.0711868	-0.503347	0.158151		480.95	658.288	618.837	896.92	308.182	416.858	471.877	589.887		lctP	lactate excretion	lactate permease, excretion	lctP,ycgC
BSU03070		-0.196427	0.568491	-0.506656	0.157871		792.414	710.503	188.866	270.062	609.151	700.253	131.687	187.784		mdr	drug resistance	multidrug-efflux transporter (puromycin, nerfloxacin, tosufloxacin)	mdr,ycgD, bmr3
BSU03080		0.0637654	0.887518	-0.0749711	0.875926		108.258	77.3907	58.2671	47.3101	81.9633	112.664	49.8813	51.0283		ycgE	unknown	similar to transcription regulator	ycgE
BSU03090		0.0212192	0.959778	0.0295523	0.94703		144.64	118.417	57.2625	84.7639	111.47	155.997	72.8267	70.419		ycgF	unknown	unknown	ycgF
BSU03100		0.0393121	0.92926	-0.0974941	0.840085		124.231	86.7149	41.1888	49.2813	100.979	116.131	37.9098	45.9255		ycgG	unknown	unknown	ycgG
BSU03110		0.152206	0.859386	0.86099	0.3178		19.5219	13.0539	37.1704	0	20.9826	15.5997	49.8813	25.5141		ycgH	unknown	similar to amino acid transporter	ycgH
BSU03120		1.13713	0.269123	0.848307	0.391351		4.43681	2.79726	27.1244	0	15.0812	3.4666	32.9217	22.4524		ycgI	unknown	unknown	ycgI
BSU03130		-0.185119	0.578049	-0.231143	0.500433		1577.73	1533.83	256.174	392.279	1195.35	1537.44	250.404	298.005		nadE	NAD biosynthesis	NH3-dependent NAD+ synthetase	nadE,outB, tscBGH, gsp-81
BSU03140		-0.0149806	0.977902	0.0171979	0.976332		54.129	42.8913	33.152	23.655	43.2766	52.8656	33.9193	24.4936		tmrB	resistance to tunicamycin	tunicamycin resistance protein, ATP-binding membrane protein	tmrB
BSU03150		-0.244405	0.624845	-0.158154	0.762282		75.4257	81.1204	36.1658	70.9651	53.7679	77.9984	53.8718	39.8021		aroK	biosynthesis of aromatic amino acids	shikimate kinase	aroK,aroI
BSU03160		0.38352	0.534938	-0.229865	0.691186		16.8599	11.189	61.281	51.2526	22.294	14.733	55.8671	39.8021		ycgJ	unknown	similar to predicted S-adenosylmethionine-dependent methyltransferase	ycgJ
BSU03170		0.0823763	0.847997	-0.265819	0.549751		94.9477	71.7962	86.3961	74.9076	85.8975	90.9982	69.8338	64.2956		ycgK	unknown	similar to transcriptional regulator ([SW|LysR family])	ycgK
BSU03180		0.384351	0.364852	0.0595188	0.897889		133.104	96.0391	52.2395	41.3963	161.959	138.664	53.8718	44.9049		cah	resistance to cephalosporin C	cephalosporin C deacetylase	cah
BSU03190		0.124557	0.843654	0.727437	0.271627		89.6235	73.6611	51.2349	5.91376	104.913	73.6652	72.8267	29.5964		ycgL	unknown	unknown	ycgL
BSU03200		1.34697	0.0425166	-0.191809	0.691594		4.43681	3.72967	131.603	240.493	15.0812	7.79984	191.544	130.632		putB	proline utilization	proline dehydrogenase (L-proline, NAD)	putB,ycgM
BSU03210		0.305726	0.446933	-0.794821	0.0417056		98.4971	86.7149	340.561	654.456	108.847	121.331	303.278	262.285		putC	proline utilization	1-pyrroline-5-carboxylate dehydrogenase	putC,ycgN
BSU03220		0.219339	0.590363	-0.939893	0.0212065		707.227	625.653	729.344	1831.29	664.23	892.649	597.578	717.458		putP	proline uptake	high affinity proline permease	putP,ycgO
BSU03230		0.113033	0.786137	-0.0400679	0.922474		121.568	110.025	199.917	331.171	96.3888	155.13	216.485	296.985		putR	regulation of proline utilization	transcriptional activator of the proline utilization operon [[gene|putB]]-[[gene|putC]]-[[gene|putP]]	putR,ycgP,prcR
BSU03240		-0.0936446	0.798242	0.0763484	0.84793		269.758	221.916	68.3132	80.8214	234.087	226.195	71.8291	84.707		ycgQ	unknown	unknown	ycgQ
BSU03250		-0.00220323	0.995905	0.119005	0.799262		204.98	134.268	62.2856	35.4826	186.876	151.664	55.8671	53.0694		ycgR	unknown	unknown	ycgR
BSU03260		0.266809	0.592591	0.183666	0.705391		36.3818	28.905	80.3685	63.0801	33.441	45.9324	81.8053	82.6658		ycgS	unknown	similar to aromatic hydrocarbon catabolism	ycgS
BSU03270		-0.0354357	0.922137	-0.0374468	0.916619		263.546	182.754	524.404	770.76	236.71	198.463	567.649	690.923		ycgT	unknown	NADPH:ferredoxin oxidoreductase	ycgT
BSU03280		0.0827175	0.805046	-0.101962	0.759826		535.079	415.859	906.154	1322.71	503.582	504.39	931.783	1139.97		nasF	nitrate respiration	uroporphyrinogen methyltransferase	nasF,nasBE
BSU03290		0.162712	0.707467	-0.347137	0.423172		83.412	63.4045	120.553	139.959	68.1934	97.0647	87.7911	115.324		nasE	utilization of nitrite as nitrogen source	assimilatory nitrite reductase (subunit)	nasE,nasBD,nirD
BSU03300		0.205539	0.734301	-1.3695	0.0201277		62.1153	27.0401	629.888	116.304	63.6035	39.8659	159.62	119.406		nasD	utilization of nitrite as nitrogen source	assimilatory nitrite reductase (subunit)	nasD,nasBC,nirB
BSU03310		1.36863	0.0784539	0.331528	0.642582		7.98625	4.66209	81.3731	21.6838	28.8511	6.9332	83.8006	50.0077		nasC	utilization of nitrate	nitrate reductase (catalytic subunit)	nasC,narB,nasBB
BSU03320		0.987375	0.197793	0.425783	0.56633		15.9725	13.0539	118.543	11.8275	47.8665	12.9997	117.72	64.2956		nasB	utilization of nitrate	nitrate reductase (electron transfer subunit)	nasB,nasBA
BSU03330		0.464158	0.503308	0.289513	0.676956		32.8324	35.4319	91.4191	9.85627	62.9478	32.9327	81.8053	46.946		nasA	nitrate uptake	nitrate transporter	nasA
BSU03340		1.60301	0.107385	0.615963	0.479945		2.66208	0.932419	43.1981	7.88501	12.4584	1.7333	55.8671	27.5553		folE2	biosynthesis of folate	GTP cyclohydrolase IB, replaces FolE under conditions of zinc starvation	folE2,yciA
BSU03350		1.32158	0.252324	0.381383	0.706101		1.77472	0	37.1704	1.97125	5.90135	0.866649	35.9145	18.3702		yciB	unknown	putative L,D-transpeptidase	yciB
BSU03359		1.85008	0.140106	0.414533	0.714878		0.887361	0	17.0783	3.94251	7.21277	0	19.9525	10.2057		yczL	unknown	unknown	yczL
BSU03360		0.595258	0.464796	0.502344	0.512975		7.09889	8.39177	54.2487	9.85627	19.0155	5.1999	52.8742	42.8638		yciC	zinc uptake	putative metallochaperone	yciC
BSU03370		-0.00725775	0.984476	-0.0516328	0.90276		360.269	269.469	52.2395	53.2238	293.101	333.66	59.8576	41.8432		yckA	unknown	similar to amino acid [SW|ABC transporter] (permease)	yckA
BSU03380		-0.113114	0.740442	-0.139613	0.7112		615.829	439.169	86.3961	84.7639	475.387	499.19	78.8124	76.5424		yckB	unknown	similar to amino acid [SW|ABC transporter] (binding protein)	yckB
BSU03390		0.12203	0.786084	0.0603276	0.898716		76.3131	81.1204	58.2671	49.2813	71.472	100.531	55.8671	57.1517		yckC	unknown	unknown	yckC
BSU03400		1.12621	0.258829	-0.376908	0.663196		1.77472	1.86484	27.1244	13.7988	5.24565	4.33325	16.9596	14.2879		yckD	unknown	unknown	yckD
BSU03410		0.286723	0.481019	-0.495371	0.212774		64.7774	59.6748	196.903	153.758	75.4062	77.1318	123.706	124.509		yckE	utilization of aryl-Î²-glucosides	aryl-Î²-glucosidase	yckE,bglC
BSU03420		-0.198893	0.614645	-0.284441	0.48236		214.741	187.416	125.576	193.183	148.845	201.063	110.736	147.982		nin	genetic transformation, DNA uptake	inhibitor of the DNA degrading activity of [[protein|NucA]]	nin,comJ
BSU03430		-0.153081	0.665877	-0.570474	0.132135		392.214	347.792	142.654	110.39	293.101	371.793	92.7792	77.563		nucA	genetic transformation, DNA uptake	membrane-associated nuclease, catalyzes DNA cleavage during transformation	nucA,comI
BSU03440		0.109721	0.741407	-0.328954	0.319035		212.967	268.537	498.285	589.405	247.201	272.995	453.92	408.226		tlpC	control of chemotaxis	membrane-bound chemotaxis receptor, methyl-accepting chemotaxis protein	tlpC
BSU03450		0.158389	0.712057	-0.206712	0.634514		87.8488	61.5396	106.488	92.6489	86.5532	80.5984	83.8006	88.7892		hxlB	ribulose monophosphate pathway for formaldehyde fixation	6-phospho-3-hexuloisomerase	hxlB,yckF
BSU03460		0.115524	0.774355	-0.423787	0.297848		113.582	85.7825	127.585	163.614	111.47	104.865	115.725	98.9949		hxlA	ribulose monophosphate pathway for formaldehyde fixation	3-hexulose-6-phosphate synthase	hxlA,yckG
BSU03470		-0.187165	0.685921	-0.181464	0.691816		45.2554	53.1479	83.3823	86.7351	41.9652	44.1991	73.8243	75.5219		hxlR	regulation of the ribulose monophosphate pathway	[SW|MarR family|MarR/DUF24 family] transcription activator of the [[gene|hxlA]]-[[gene|hxlB]] operon	hxlR,yckH
BSU03480		-0.0122223	0.969684	0.207659	0.518374		26682.1	21540.7	88173.3	123783	26728.5	21082.1	136171	109021		srfAA	antibiotic synthesis	surfactin synthetase / competence	srfAA,comL
BSU03490		0.0567686	0.863744	0.524503	0.112783		27345.8	24621.4	70963.3	87848.9	32949.2	21130.6	130844	98662.2		srfAB	antibiotic synthesis	surfactin synthetase / competence	srfAB,comL
BSU03500		NA	NA	NA	NA		0	0	0	0	0	0	0	0		comS	control of ComK degradation	antiadaptor protein, assembly link between regulatory components of the competence signal transduction pathway	comS
BSU03510		-0.101734	0.758026	0.704425	0.0328571		12819.7	10921.4	25099.1	30877.7	13602.6	8500.96	50326.2	41455.4		srfAC	antibiotic synthesis	surfactin synthetase / competence	srfAC,comL
BSU03520		-0.129124	0.692399	0.546924	0.0930012		1822.64	1550.61	3902.89	4957.7	1855.65	1224.58	6944.47	6058.08		srfAD	antibiotic synthesis	surfactin synthetase / competence	srfAD,comL
BSU03530		0.207209	0.612591	-0.246423	0.541134		131.329	104.431	255.17	411.992	159.992	112.664	224.466	333.725		ycxA	unknown	unknown	ycxA
BSU03540		-0.0956061	0.857716	0.136087	0.804493		47.0301	49.4182	28.129	59.1376	49.178	40.7325	44.8932	48.9872		ycxB	unknown	unknown	ycxB
BSU03550		0.353146	0.578518	-0.0432564	0.946966		23.9588	25.1753	39.1796	19.7125	37.3752	25.9995	37.9098	20.4113		ycxC	unknown	unknown	ycxC
BSU03560		0.122619	0.782062	-0.0938736	0.843665		95.835	90.4446	60.2764	39.4251	92.4545	110.931	46.8884	47.9666		ycxD	unknown	similar to transcriptional regulator (MocR/ GabR family)	ycxD
BSU03569		-0.0340414	0.965952	-1.72394	0.061496		17.7472	21.4456	12.0553	11.8275	15.7369	22.5329	4.98813	1.02057		sfp/1	phosphopantetheinylates a serine residue in each of the seven peptidyl carrier protein domains of the first three subunits of surfactin synthetase (SrfAA-SrfAB-SrfAC) and AcpK	4-phosphopantetheinyl transferase (surfactin synthetase-activating enzyme), required for production of surfactin, plipastatin and bacillaene, inactive pseudogene in strain 168	sfp/1,sfp
BSU03570		-0.0804885	0.840883	-0.362282	0.405679		166.824	136.133	60.2764	70.9651	130.485	155.997	49.8813	51.0283		sfp/2	phosphopantetheinylates a serine residue in each of the seven peptidyl carrier protein domains of the first three subunits of surfactin synthetase (SrfAA-SrfAB-SrfAC) and AcpK	4-phosphopantetheinyl transferase (surfactin synthetase-activating enzyme), inactive pseudogene in strain 168	sfp/2,sfp
BSU03580		0.139212	0.726418	0.442867	0.329761		228.939	184.619	43.1981	27.5975	213.76	242.662	56.8647	42.8638		yczE	unknown	unknown	yczE
BSU03590		0.123032	0.727665	0.0313232	0.942355		439.244	395.345	37.1704	29.5688	499.648	409.925	38.9074	30.617		tcyC	cystine uptake	cystine [SW|ABC transporter], ATP-binding protein	tcyC,yckI
BSU03600		0.066333	0.863447	0.13012	0.788133		484.499	367.373	28.129	17.7413	516.041	376.126	31.924	20.4113		tcyB	cystine uptake	cystine [SW|ABC transporter] (permease), membrane protein	tcyB,yckJ
BSU03610		-0.106743	0.756586	-0.312465	0.435067		1244.97	1072.28	46.2119	74.9076	1111.42	1038.25	37.9098	57.1517		tcyA	cystine uptake	cystine [SW|ABC transporter] (binding protein)	tcyA,yckK
BSU03620		-0.357524	0.578452	-0.045493	0.946931		48.8049	63.4045	36.1658	11.8275	38.0309	48.5324	36.9122	11.2262		bsdA	regulation of resistance to salicylic acid	transcriptional activator of the [[gene|bsdB]]-[[gene|bsdC]]-[[gene|bsdD]] operon	bsdA,yclA
BSU03630		0.179202	0.814214	1.05559	0.179767		14.1978	14.9187	15.0691	7.88501	20.9826	12.1331	35.9145	16.3291		bsdB	resistance to salicylic acid	phenolic acid decarboxylase	bsdB,yclB
BSU03640		0.1546	0.80837	0.154428	0.811507		26.6208	40.094	50.2303	23.655	43.2766	31.1994	62.8504	21.4319		bsdC	resistance to salicylic acid	phenolic acid decarboxylase	bsdC,yclC
BSU03651		-0.179664	0.85737	-0.194441	0.848571		8.87361	7.45935	14.0645	3.94251	7.21277	6.9332	12.9691	3.0617		bsdD	resistance to salicylic acid	phenolic acid decarboxylase, reversible nonoxidative vanillate/4-hydroxybenzoate decarboxylase subunit	bsdD
BSU03652		0.61457	0.48255	-0.422045	0.628511		7.98625	5.59451	20.0921	9.85627	13.1141	8.66649	10.9739	11.2262		yclD	resistance to salicylic acid	putative FMN-binding subunit of phenolic acid decarboxylase	yclD
BSU03660		0.0932456	0.82873	-0.38605	0.361607		57.6785	52.2154	114.525	139.959	57.7021	59.7988	92.7792	100.015		yclE	unknown	similar to prolyl aminopeptidase	yclE
BSU03670		-0.452314	0.170919	-0.161469	0.641597		584.771	515.627	149.686	197.125	392.112	409.059	154.632	153.085		dtpT	uptake of di- and tripeptides	proton-dependent di- and tripeptide transporter	dtpT,yclF
BSU03680		0.487457	0.46732	0.612422	0.351863		31.0576	20.5132	109.502	15.77	48.5222	25.1328	117.72	82.6658		yclG	unknown	unknown	yclG
BSU03690		0.563532	0.648802	0.527475	0.651232		0.887361	1.86484	16.0737	0	3.93424	0.866649	17.9573	8.16453		gerKD	germination	negative effector (D protein) of the GerKA-GerKB-GerKC germinant receptor	gerKD,yczF
BSU03700		0.869011	0.294285	0.138636	0.865884		18.6346	8.39177	59.2717	3.94251	36.7195	15.5997	44.8932	27.5553		gerKA	germination response to the combination of glucose, fructose, aspartate, and KCl	nutrient receptor	gerKA
BSU03710		0.608081	0.371213	0.457952	0.496839		15.9725	17.716	46.2119	13.7988	33.441	19.0663	51.8765	34.6992		gerKC	germination	nutrient receptor	gerKC
BSU03720		-0.0670857	0.918199	0.0825679	0.898303		34.6071	12.1214	48.2211	31.5401	26.2282	18.1996	51.8765	33.6787		gerKB	germination	nutrient receptor	gerKB
BSU03730		0.0123291	0.989936	0.780103	0.422127		8.87361	5.59451	17.0783	1.97125	8.52418	6.06655	28.9312	8.16453		yclH	unknown	similar to [SW|ABC transporter] (ATP-binding protein)	yclH
BSU03740		0.502476	0.547018	0.543184	0.512872		22.184	8.39177	48.2211	3.94251	33.441	11.2664	51.8765	29.5964		yclI	unknown	similar to ABC transporter (membrane protein)	yclI
BSU03750		-0.068478	0.880931	-0.441672	0.342333		88.7361	67.1341	120.553	68.9939	77.3733	71.0653	73.8243	66.3368		yclJ	unknown	two-component response regulator (OmpR family), active under anaerobic conditions	yclJ
BSU03760		0.000610726	0.998648	-0.37388	0.305394		259.109	191.146	303.391	220.78	229.497	220.996	201.52	203.093		yclK	unknown	two-component sensor kinase	yclK
BSU03770		0.0230309	0.945658	-0.037701	0.911576		681.493	524.019	648.975	660.37	504.894	721.052	562.661	712.355		rapC	control of [[protein|ComA ]]activity	response regulator aspartate phosphatase, controls [[protein|ComA ]]activity	rapC,yclL
BSU03780		0.302226	0.81454	-0.672192	0.587136		2.66208	0	10.0461	5.91376	1.96712	1.7333	6.98338	2.04113		phrC	control of ComA activity	response regulator aspartate phosphatase (RapC) regulator / competence and sporulation stimulating factor (CSF)	phrC
BSU03789		0.610371	0.51517	-0.0336415	0.971096		6.21153	4.66209	12.0553	11.8275	13.1141	4.33325	9.97626	13.2674		yczN	unknown	putative toxin	yczN
BSU03790		0.092944	0.818602	0.128752	0.747846		115.357	107.228	160.737	303.573	108.847	129.131	258.385	245.956		thrD	unknown	aspartokinase III	thrD,yclM
BSU03800		-0.0525863	0.895829	-0.0569981	0.889463		701.015	400.94	172.792	319.343	606.528	454.991	218.48	251.059		fpbN	acquisition of iron	petrobactin (3.4-catecholate siderophore) [SW|ABC transporter] (permease)	fpbN,yclN
BSU03810		-0.0123052	0.974485	0.0935772	0.813011		653.098	376.697	159.732	240.493	585.545	435.058	198.528	226.566		fpbO	acquisition of iron	petrobactin (3.4-catecholate siderophore) [SW|ABC transporter] (permease)	fpbO,yclO
BSU03820		-0.0591976	0.877056	0.320529	0.413103		974.323	497.912	200.921	275.975	783.569	628.321	276.342	319.437		fpbP	acquisition of iron	petrobactin (3.4-catecholate siderophore) [SW|ABC transporter] (ATP-binding protein)	fpbP,yclP
BSU03830		-0.149366	0.718177	0.180243	0.663714		1639.84	831.717	792.634	1582.92	1261.58	961.981	1149.27	1545.14		fpbQ	[SW|acquisition of iron]	petrobactin (3.4-catecholate siderophore) [SW|ABC transporter] (binding protein), major component of the secretome	fpbQ,yclQ, fpiA
BSU03840		0.0704433	0.836653	0.210762	0.549623		267.983	232.172	164.755	167.557	245.89	279.928	197.53	187.784		ycnB	secretion of cyclic di-AMP	c-di-AMP exporter	ycnB
BSU03850		0.196916	0.593906	0.376484	0.326938		159.725	161.308	108.497	100.534	164.582	204.529	142.661	130.632		ycnC	unknown	similar to transcriptional regulator (TetR family)	ycnC
BSU03860		-0.366792	0.337126	-0.304651	0.439947		205.868	241.496	128.59	167.557	156.714	188.93	97.7673	139.818		ycnD	delivery of FMN to enzymes	NADPH-FMN oxidoreductase, delivers reduced FMN to enzymes that require the reduced cofactor for activity	ycnD
BSU03870		-0.261441	0.55222	-0.465932	0.317655		118.019	141.728	53.2441	92.6489	96.3888	119.598	45.8908	57.1517		ycnE	unknown	unknown	ycnE
BSU03880		0.0137812	0.973547	-0.34521	0.405352		185.458	190.213	248.138	435.647	152.78	227.062	199.525	333.725		yczG	unknown	similar to transcriptional regulator (ArsR family)	yczG
BSU03890		-0.0753376	0.866768	0.173587	0.693414		51.467	55.9451	113.52	88.7064	59.0135	42.4658	119.715	110.221		gabR	regulation of gamma-amino butyric acid utilization	transcription activator of [[gene|gabT]]-[[gene|gabD]], repressor of [[gene|gabR ]]([SW|MocR/ GabR family])	gabR,ycnF
BSU03900		-0.221012	0.693787	-1.64061	0.000585819		20.4093	13.0539	1115.11	2125.01	24.2611	3.4666	492.827	515.386		gabT	utilization of gamma-amino butyric acid	gamma-aminobutyrate transaminase, general stress protein	gabT,ycnG
BSU03910		-0.707248	0.0635666	-1.51829	6.2e-05		552.826	879.271	2525.58	4220.45	344.901	525.19	1029.55	1282.85		gabD	utilization of gamma-amino butyric acid	succinate-semialdehyde dehydrogenase (NADP), general stress protein	gabD,ycnH
BSU03920		1.21385	0.26581	0.221075	0.829222		2.66208	1.86484	35.1612	0	10.4913	2.59995	19.9525	23.473		glcU	unknown	probable glucose uptake protein	glcU,ycxE
BSU03930		0.45149	0.667453	0.315468	0.757095		6.21153	3.72967	33.152	0	11.8027	2.59995	28.9312	15.3085		gdh	germination	glucose 1-dehydrogenase (NAD)	gdh
BSU03940		-0.109752	0.829894	-2.16938	2.27e-05		378.016	242.429	1454.67	319.343	304.903	268.661	163.611	213.298		ycnI	unknown	unknown	ycnI
BSU03950		-0.064847	0.900908	-2.13901	4.12e-05		738.285	498.844	2780.75	532.238	596.037	584.988	286.319	430.679		ycnJ	uptake of copper	copper transporter	ycnJ
BSU03960		0.0523569	0.925116	-2.1989	8.18e-05		346.071	200.47	1453.66	240.493	291.133	276.461	136.675	212.278		ycnK	regulation of copper uptake	copper-responsive transcription repressor of the [[gene|ycnK]]-[[gene|ycnJ]]-[[gene|ycnI]] operon, [SW|DeoR family]	ycnK
BSU03970		0.306196	0.582283	-0.447141	0.45197		39.0439	44.7561	37.1704	27.5975	38.0309	66.732	24.9406	22.4524		ycnL	unknown	unknown	ycnL
BSU03981		-0.279722	0.542379	0.0386801	0.934973		133.992	174.362	117.539	61.1088	93.766	159.463	109.739	76.5424		mtlA	mannitol uptake and phosphorylation, control of [[protein|MtlR ]]activity	trigger enzyme	mtlA
BSU03982		-0.145964	0.786575	-0.0731365	0.898175		47.0301	49.4182	33.152	31.5401	33.441	53.7323	31.924	29.5964		mtlF	uptake of mannitol	phosphotransferase system (PTS) mannitol-specific enzyme IIA component	mtlF
BSU03990		-0.282637	0.521761	-0.301354	0.507475		149.964	151.984	102.47	114.333	78.029	169.863	83.8006	90.8304		mtlD	mannitol utilization	mannitol-1-phosphate 5-dehydrogenase	mtlD,mtlB
BSU04000		-0.255204	0.447481	-0.275627	0.433944		693.916	657.355	179.824	199.097	462.928	667.32	166.604	144.92		ycsA	unknown	putative tartrate dehydrogenase	ycsA
BSU04010		-0.125243	0.733803	0.024326	0.951504		299.928	256.415	68.3132	86.7351	222.94	286.861	73.8243	82.6658		sipU	protein secretion	signal peptidase I	sipU,ycsB
BSU04020		-0.128418	0.719741	-0.317765	0.387963		291.942	273.199	162.746	236.55	245.234	271.261	143.658	173.496		yczH	unknown	unknown	yczH
BSU04030		-0.145013	0.723128	-0.602639	0.157533		185.458	186.484	87.4007	161.643	146.222	189.796	80.8077	79.6041		ycsD	fatty acid biosynthesis	Î²-hydroxyacyl-(acyl carrier protein) dehydratase	ycsD
BSU04039		-0.294398	0.754282	0.861448	0.364387		9.76097	13.9863	20.0921	0	11.8027	6.9332	27.9335	14.2879		yczO	unknown	unknown	yczO
BSU04040		-0.216049	0.555625	-0.573427	0.131188		489.823	547.33	163.751	272.033	367.851	523.456	142.661	145.941		ycsE	dephosphorylation of the riboflavin precursor, 5-amino-6-ribitylamino-2,4(1H,3H)-pyrimidinedione 5'-phosphate	5'-nucleotidase, dephosphorylation of the riboflavin precursor, 5-amino-6-ribitylamino-2,4(1H,3H)-pyrimidinedione 5'-phosphate	ycsE
BSU04050		0.264323	0.515617	-0.327329	0.391932		70.9889	59.6748	640.939	1119.67	83.9304	73.6652	544.704	850.131		pxpA	detoxification of 5-oxoproline	subunit of ATP-dependent 5-oxoprolinase	pxpA,ycsF
BSU04060		0.108573	0.786478	-0.503545	0.190693		93.1729	117.485	1023.69	2006.74	117.371	110.064	845.987	1275.71		ycsG	unknown	similar to branched chain amino acids transporter	ycsG,ycsH
BSU04070		0.240589	0.574962	-0.524465	0.182382		34.6071	52.2154	539.473	942.259	57.7021	45.0658	424.989	596.01		ycsI	unknown	unknown	ycsI
BSU04080		-0.198943	0.638828	-0.527458	0.188745		59.4532	89.5122	527.418	977.742	60.9807	68.4653	412.02	622.545		pxpB	detoxification of 5-oxoproline, control of the [SW|phosphorelay], initiation of [SW|sporulation]	subunit of ATP-dependent 5-oxoprolinase, inhibitor of [[protein|KinA]], control of the [SW|phosphorelay]	pxpB,kipI,ycsJ
BSU04090		0.217654	0.573602	-0.361346	0.325307		78.9752	89.5122	651.989	1161.07	94.4217	102.265	608.552	794		pxpC	detoxification of 5-oxoproline, control of the [SW|phosphorelay], initiation of [SW|sporulation]	subunit of ATP-dependent 5-oxoprolinase, antagonist of [[protein|PxpB]], control of the [SW|phosphorelay]	pxpC,kipA
BSU04100		-0.0908464	0.825318	-0.318188	0.421663		84.2993	96.0391	337.548	650.514	74.0948	95.3314	345.179	440.884		kipR	regulation of [SW|sporulation] initiation	transcriptional repressor of the kip operon	kipR,ycsO
BSU04110		0.136993	0.748483	-0.0408286	0.920895		69.2142	49.4182	163.751	246.407	67.5377	63.2654	169.596	226.566		lipC	spore germination	spore coat protein, phospholipase implicated in spore germination	lipC,ycsK
BSU04120		0.110582	0.772387	-0.0010364	0.997874		282.181	246.159	185.852	248.378	285.232	285.994	155.63	276.573		yczI	unknown	unknown	yczI
BSU04130		0.153661	0.698732	-0.0874838	0.827388		189.008	124.944	152.7	224.723	172.451	177.663	151.639	201.051		yczJ	unknown	unknown	yczJ
BSU04140		0.0599222	0.868604	-0.219592	0.548289		2397.65	1928.24	562.579	981.684	2074.65	2437.88	524.751	795.021		pbpC	unknown	transpeptidase, penicillin-binding protein 3	pbpC,ycsM,yzsA
BSU04150		0.092132	0.786996	-0.495248	0.147101		1037.33	921.23	1084.97	1711.05	946.839	1143.11	847.982	1123.64		ycsN	unknown	similar to aryl-alcohol dehydrogenase	ycsN
BSU04160		0.0282278	0.933569	-0.194638	0.562365		288.392	297.442	566.598	835.811	269.495	328.46	591.592	628.669		mtlR	regulation of mannitol utilization	transcriptional activator of the [[gene|mtlA]]-[[gene|mtlF]]-[[gene|mtlD]] operon	mtlR,ydaA
BSU04170		-0.518946	0.195576	0.178219	0.686928		190.783	219.118	53.2441	45.3388	123.273	161.197	63.8481	48.9872		ydaB	unknown	similar to acyl-CoA synthetase (long-chain-fatty-acid--CoA ligase)	ydaB
BSU04180		-0.122456	0.895968	0.529508	0.578886		6.21153	23.3105	23.1059	0	13.7698	12.9997	20.9501	16.3291		ydaC	unknown	similar to N-methyltransferase	ydaC
BSU04190		-0.870015	0.250593	0.113396	0.886259		17.7472	286.253	32.1474	17.7413	48.5222	110.931	36.9122	18.3702		ydaD	unknown	general stress protein, similar to alcohol dehydrogenase	ydaD
BSU04200		-0.719344	0.55422	0.342087	0.779905		8.87361	138.93	43.1981	1.97125	32.1296	46.7991	28.9312	33.6787		ydaE	survival of ethanol stress and low temperatures	lyxose isomerase, general stress protein, survival of ethanol stress and low temperatures	ydaE
BSU04210		0.116125	0.775608	-0.440663	0.246932		56.7911	44.7561	256.174	368.624	52.4565	58.0655	224.466	231.668		ydaF	unknown	similar to acetyltransferase	ydaF
BSU04220		-0.559347	0.349599	-0.53926	0.367496		63.89	402.805	234.073	413.963	93.1103	218.396	188.551	249.018		ydaG	survival of stress conditions	general stress protein, required for protection against paraquat stress	ydaG,yzzA
BSU04230		-0.230232	0.571451	0.0273259	0.956165		262.659	369.238	32.1474	15.77	273.429	263.461	30.9264	20.4113		amj	export of lipid II	lipid II flippase, alternative to [[protein|MurJ]]	amj,ydaH
BSU04240		0.0537174	0.930201	-1.9149	0.00229906		55.0164	34.4995	148.682	35.4826	53.1122	39.8659	20.9501	25.5141		ydzA	unknown	unknown	ydzA
BSU04250		0.115826	0.802467	-0.657856	0.174641		81.6372	68.0666	85.3915	53.2238	81.9633	80.5984	38.9074	48.9872		lrpC	DNA repair/ recombination	sequence-independent DNA-binding and DNA-bending protein (Lrp family), facilitates the formation of higher order protein-DNA complexes	lrpC,ydaI
BSU04260		-0.0304361	0.920556	-0.29696	0.337837		1048.86	975.31	621.851	569.692	902.907	1078.98	448.932	519.468		topB	control of DNA recombination, maintenance of genomic stability	DNA topoisomerase III, decatenase	topB
BSU04270		0.0612815	0.888085	-0.0740107	0.880936		136.654	146.39	44.2027	23.655	148.19	147.33	38.9074	27.5553		ydaJ	unknown	lipoprotein, may modify the extracellular polysaccharide synthesized by [[protein|YdaL]]-[[protein|YdaM]]-[[protein|YdaN]]	ydaJ
BSU04280		0.513157	0.462287	0.884335	0.235234		43.4807	34.4995	28.129	0	61.6364	51.999	30.9264	28.5758		ydaK	unknown	general stress protein, may act as c-di-GMP receptor, required for extracellular polysaccharide synthesis by [[protein|YdaL]]-[[protein|YdaM]]-[[protein|YdaN]]	ydaK
BSU04290		0.24588	0.630987	0.644133	0.241272		98.4971	112.823	50.2303	15.77	139.01	112.664	71.8291	37.7609		ydaL	synthesis of extracellular polysaccharide	general stress protein, synthesis of extracellular polysaccharide	ydaL
BSU04300		0.33453	0.585214	0.185113	0.771413		67.4395	61.5396	65.2994	9.85627	95.7331	68.4653	56.8647	32.6581		ydaM	synthesis of extracellular polysaccharide	general stress protein, synthesis of extracellular polysaccharide	ydaM
BSU04310		0.166132	0.69569	0.21348	0.641978		156.176	195.808	72.3316	35.4826	205.892	189.796	74.8219	54.09		ydaN	synthesis of extracellular polysaccharide	general stress protein, synthesis of extracellular polysaccharide	ydaN
BSU04320		-0.0608731	0.855301	-0.196113	0.565531		537.741	496.979	265.216	360.739	443.257	548.589	254.395	288.82		kimA	potassium uptake	high-affinity potassium transporter (uptake)	kimA,ydaO
BSU04330		0.0976813	0.892019	0.606781	0.406146		16.8599	21.4456	29.1336	9.85627	26.2282	14.733	41.9003	21.4319		mutT	DNA repair, protection against oxidative stress	antimutator protein	mutT
BSU04340		-0.541538	0.26179	-0.227635	0.651362		222.728	736.611	107.493	84.7639	264.25	388.259	95.7721	68.3779		ydaP	unknown	general stress protein, required for survival of ethanol stress, putative pyruvate oxidase	ydaP
BSU04359		-0.304907	0.451482	-0.30369	0.452582		130.442	124.012	144.663	250.349	100.323	104.865	142.661	173.496		ydzK	unknown	unknown	ydzK
BSU04360		-0.169265	0.620235	-0.456691	0.178639		988.52	1117.04	9425.21	14384.2	752.095	1117.98	7785.47	9487.18		mntH	manganese uptake	manganese transporter (proton symport)	mntH,ydaR
BSU04370		-1.01742	0.177895	-0.355454	0.65085		12.4231	161.308	26.1198	33.5113	26.2282	55.4656	22.9454	22.4524		ydaS	unknown	general stress protein	ydaS
BSU04380		-0.395346	0.620366	0.159857	0.842998		5.32417	45.6885	35.1612	13.7988	17.0484	20.7996	31.924	24.4936		ydaT	survival of ethanol stress and low temperatures	general stress protein, survival of ethanol stress and low temperatures	ydaT
BSU04390		0.124626	0.770594	0.000332657	0.999417		129.555	92.3094	57.2625	63.0801	104.913	137.797	62.8504	57.1517		ydbA	unknown	unknown	ydbA
BSU04400		-1.00727	0.351451	-0.727199	0.501923		49.6922	900.716	161.742	275.975	105.569	311.127	101.758	136.756		gsiB	response to water deficits	general stress protein, prevents enzyme inactivation upon freeze-thaw treatments	gsiB
BSU04410		-0.0877108	0.896879	0.154669	0.826358		21.2967	24.2429	23.1059	13.7988	17.7041	25.1328	24.9406	17.3496		ydbB	unknown	unknown	ydbB
BSU04420		-0.0765045	0.904542	-0.023898	0.972163		24.8461	31.7022	18.0829	17.7413	24.9168	28.5994	19.9525	15.3085		ydbC	unknown	unknown	ydbC
BSU04430		-0.480748	0.362887	-0.0485816	0.930876		85.1867	277.861	53.2441	45.3388	93.766	163.797	53.8718	41.8432		ydbD	survival of ethanol stress	general stress protein, similar to manganese-containing catalase	ydbD
BSU04440		-0.0394646	0.912381	0.0523472	0.888097		235.151	211.659	132.608	143.901	191.466	243.528	151.639	134.715		dctB	sensing of C4-dicarboxylates	C4-dicarboxylate binding protein, co-sensor for DctS	dctB,ydbE
BSU04450		-0.0363436	0.921871	0.0195802	0.958156		191.67	135.201	179.824	222.752	156.714	162.063	201.52	205.134		dctS	regulation of the dctS-dctR-dctP operon	two-component sensor kinase, regulation of the dctS-dctR-dctP operon	dctS,ydbF
BSU04460		-0.0648764	0.872603	-0.105139	0.792777		78.0878	100.701	142.654	195.154	77.3733	93.5981	152.637	159.208		dctR	regulation of the [[gene|dctS]]-[[gene|dctR]]-[[gene|dctP ]]operon	two-component response regulator, regulation of the [[gene|dctS]]-[[gene|dctR]]-[[gene|dctP ]]operon	dctR,ydbG
BSU04470		-0.886915	0.0547694	-0.206174	0.659556		3071.16	4951.14	251.151	510.555	1098.96	3173.67	304.276	351.075		dctP	uptake of succinate, fumurate, malate and oxaloacetate	uptake of succinate, fumurate, malate and oxaloacetate via proton symport	dctP,ydbH,dctA
BSU04480		0.0604829	0.862222	-0.315472	0.374729		1038.21	734.746	327.502	475.072	851.106	999.247	278.338	362.301		ydbI	unknown	unknown	ydbI
BSU04490		-0.0991102	0.769227	0.313638	0.388225		495.148	397.21	107.493	92.6489	394.079	438.525	130.689	120.427		ydbJ	unknown	similar to [SW|ABC transporter] (ATP-binding protein)	ydbJ
BSU04500		-0.0850942	0.821609	-0.105406	0.808239		327.436	237.767	44.2027	47.3101	238.021	294.661	41.9003	42.8638		ydbK	unknown	similar to ABC transporter (membrane protein)	ydbK
BSU04510		-0.0340485	0.945061	-2.19552	2.06e-05		87.8488	91.377	207.953	80.8214	78.029	97.0647	24.9406	35.7198		ydbL	unknown	unknown	ydbL
BSU04520		0.315722	0.395144	-0.723132	0.0482005		156.176	166.903	672.081	516.468	253.758	149.064	351.164	364.342		ydbM	sulphur metabolism	acyl-CoA dehydrogenase	ydbM
BSU04530		0.523936	0.370505	-0.747411	0.132553		13.3104	8.39177	252.156	116.304	19.6712	12.1331	106.746	111.242		fbpB	RNA chaperone	[[protein|Fur]]-regulated basic protein, acts as RNA chaperone for [[protein|FsrA]], response to iron limitation	fbpB,ydbN
BSU04540		-0.0514161	0.880786	-0.469218	0.194061		406.411	345.927	181.834	136.016	371.13	354.46	118.717	111.242		ydbO	unknown	similar to cation efflux system	ydbO
BSU04550		-0.104145	0.775534	-0.396856	0.304346		551.051	535.208	103.474	183.327	443.913	565.922	98.765	115.324		ydbP	unknown	similar to thioredoxin	ydbP
BSU04560		-0.0276124	0.926559	-0.742509	0.0149691		1973.49	1629.87	751.445	703.737	1668.77	1865.9	408.029	457.213		ddl	peptidoglycan precursor biosynthesis	D-alanine-D-alanine ligase	ddl,ddlA
BSU04570		0.0968012	0.756457	-0.18329	0.569854		916.644	799.083	339.557	266.119	902.907	933.381	273.35	261.265		murF	peptidoglycan precursor biosynthesis	UDP-N-acetylmuramoyl-L-alanyl-D-glutamyl-meso-2,6-diaminopimeloyl-D-alanyl-D-alanine synthetase	murF,ydbQ
BSU04580		-0.0386437	0.903031	0.0433149	0.891591		6290.5	6452.34	3100.21	4279.59	5301.38	7101.33	3455.78	4148.6		cshA	RNA helicase	DEAD-box RNA helicase, important for adaptation to low temperatures	cshA,ydbR
BSU04590		-0.206689	0.587738	-0.385177	0.342709		436.582	524.952	78.3593	155.729	417.685	413.392	96.7697	78.5836		ydbS	confers resistence against antimicrobial compounds from B. amyloliquefaciens	resistence against antimicrobial compounds from B. amyloliquefaciens	ydbS
BSU04600		-0.270161	0.375608	-0.438115	0.167893		1380.73	1596.3	274.257	337.084	1248.46	1215.04	215.487	232.689		ydbT	confers resistence against antimicrobial compounds from B. amyloliquefaciens	resistence against antimicrobial compounds from B. amyloliquefaciens	ydbT
BSU04610		-0.00290145	0.993884	-0.285787	0.465733		182.796	189.281	108.497	169.528	187.532	183.73	112.732	112.262		ydcA	unknown	unknown	ydcA
BSU04620		-0.11876	0.801891	-0.286721	0.571791		78.9752	66.2017	42.1934	47.3101	73.4391	59.7988	38.9074	33.6787		acpS	fatty acid biosynthesis	acyl-carrier protein synthase, 4-phosphopantetheine transferase	acpS,ydcB
BSU04630		-0.100634	0.780102	-0.0237539	0.949099		225.39	212.591	134.617	165.585	222.284	185.463	134.68	159.208		ydcC	unknown	unknown	ydcC
BSU04640		-0.139974	0.671473	-0.225469	0.513533		775.554	643.369	181.834	230.637	591.447	695.053	158.623	191.866		alr	peptidoglycan biosynthesis		alr,dal, alrA
BSU04650		-0.0971743	0.784864	-0.465958	0.196259		2408.3	1751.08	509.335	853.553	1719.26	2165.76	426.984	552.126		ndoAI	inhibition of NdoA	antitoxin, antagonist for EndoA	ndoAI,ydcD, mazE
BSU04660		0.00524677	0.988361	-0.489326	0.182069		1306.2	1059.23	313.437	555.893	1023.56	1351.11	278.338	334.746		ndoA	unknown	RNase EndoA, MazF family toxin, UACAU-specific mRNA interferase	ndoA,ydcE, mazF
BSU04670		-0.0817021	0.816122	-0.156515	0.659769		670.845	882.068	403.852	593.347	607.839	858.85	412.02	478.645		rsbR	control of [[protein|SigB]] activity	[SW|stressosome] sensor protein, control of [[protein|SigB]] activity	rsbR,ycxR,rsbRA
BSU04680		-0.324174	0.419943	-0.345791	0.398326		301.703	366.441	149.686	317.372	238.677	292.928	167.601	194.928		rsbS	control of [[protein|SigB]] activity	part of the [SW|stressosome], control of [[protein|SigB]] activity	rsbS,ycxS
BSU04690		-0.187733	0.628832	-0.162161	0.68068		324.774	415.859	200.921	356.797	285.888	363.126	204.513	289.841		rsbT	control of [[protein|SigB]] activity	PP2C activator, protein serine kinase, phosphorylates [[protein|RsbS]] and [[protein|RsbR]], part of the [SW|stressosome]	rsbT,ycxT
BSU04700		-0.135039	0.70771	-0.166996	0.645623		907.771	1125.43	476.183	855.524	797.994	1051.25	553.682	626.627		rsbU	control of [[protein|SigB ]]activity	protein serine phosphatase, environmental PP2C, dephosphorylates [[protein|RsbV]]	rsbU
BSU04710		-0.238685	0.633769	-0.243384	0.630768		291.942	833.582	177.815	406.078	329.82	619.654	202.518	285.758		rsbV	control of [[protein|SigB ]]activity	antagonist of [[protein|RsbW]], anti-anti-[[protein|SigB]]	rsbV
BSU04720		-0.367581	0.407465	-0.0328598	0.941329		499.584	1200.02	377.732	668.255	483.911	825.917	452.922	566.414		rsbW	control of [[protein|SigB ]]activity	Anti-protein serine kinase, phosphorylates [[protein|RsbV]]	rsbW
BSU04730		-0.220353	0.617616	-0.170721	0.700759		552.826	1462.96	472.165	695.852	630.789	1093.71	473.872	559.27		sigB	general stress response	[SW|RNA polymerase] [SW|sigma factor] SigB	sigB,rpoF
BSU04740		-0.219683	0.62272	0.111649	0.80388		399.313	1062.02	347.594	544.066	481.944	768.718	414.015	549.064		rsbX	control of SigB activity	protein serine phosphatase, feedback PP2C, dephosphorylates RsbS and RsbR	rsbX
BSU04750		0.919157	0.274228	0.326553	0.70045		5.32417	9.32419	15.0691	7.88501	13.1141	16.4663	16.9596	13.2674		ydcF	unknown	unknown	ydcF
BSU04760		-0.121929	0.806023	-0.227783	0.649897		53.2417	52.2154	65.2994	72.9364	34.7524	62.3988	54.8694	62.2545		ydcG	unknown	unknown	ydcG
BSU04770		-0.0128774	0.980779	0.27195	0.61623		37.2692	32.6347	35.1612	45.3388	32.1296	37.2659	46.8884	50.0077		pamR	control of the [[gene|ydcF]]-[[gene|ydcG]]-[[gene|pamR ]]operon	[SW|MarR family|MarR/DUF24 family] transcription factor	pamR,ydcH
BSU04780		-0.178236	0.563403	-0.0677251	0.831358		738.285	737.543	292.34	305.544	602.594	700.253	296.295	273.512		ydcI	unknown	unknown	ydcI
BSU04790		0.092122	0.830916	0.079155	0.857633		78.0878	65.2693	72.3316	80.8214	73.4391	79.7317	80.8077	80.6247		ydcK	unknown		ydcK
BSU04800		0.00373845	0.992886	0.121306	0.760825		66.5521	67.1341	252.156	467.187	68.1934	65.8654	321.236	458.234		int	excision of the conjugative transposon ICEBs1 from the trnS-leu2 locus	integrase	int,ydcL
BSU04810		-0.247648	0.6053	0.189376	0.673674		38.1565	47.5533	122.562	275.975	32.1296	39.8659	208.504	242.895		immA	control of [[protein|ImmR]] activity	protease, degrades [[protein|ImmR]] at a specific site	immA,ydcM
BSU04820		-0.0322893	0.939848	-0.0161553	0.96895		48.8049	69.9314	138.636	161.643	53.7679	62.3988	133.682	162.27		immR	control of transfer of the mobile genetic element ICEBs1	transcriptional repressor ([SW|Xre family]), controls expression of genes of the mobile genetic element ICEBs1, induction by the SOS response or the [[protein|RapI]]-[[protein|PhrI]] sensory system	immR,ydcN
BSU04830		-1.017	0.367925	0.584796	0.614145		7.98625	5.59451	5.02303	1.97125	3.93424	1.7333	5.98576	6.12339		xis	excision of the conjugative transposon ICEBs1 from the trnS-leu2 locus	excisionase	xis,ydzC, sacV
BSU04839		0.829285	0.422365	0.512613	0.611583		3.54944	2.79726	6.02764	9.85627	3.27853	9.53314	10.9739	12.2468		ydzL	unknown	unknown	ydzL
BSU04840		0.0158741	0.984758	0.440126	0.595444		15.0851	7.45935	21.0967	9.85627	15.7369	6.9332	29.9288	14.2879		ydcO	unknown	unknown	ydcO
BSU04850		-0.344551	0.712034	0.221867	0.807621		7.98625	8.39177	20.0921	9.85627	10.4913	1.7333	24.9406	11.2262		ydcP	conjugation and replication of ICEBs1	helicase processivity factor	ydcP,ydcP
BSU04860		1.51182	0.110469	0.181456	0.838546		6.21153	1.86484	55.2533	11.8275	25.5725	1.7333	51.8765	26.5347		ydcQ	conjugative transfer of ICEBs1	coupling protein, part of the type IV secretion system for DNA transfer	ydcQ,conQ
BSU04870		0.927368	0.296354	0.234621	0.778592		5.32417	4.66209	33.152	15.77	17.0484	3.4666	43.8955	15.3085		nicK	conjugation of ICE BS1	DNA relaxase, similar to transposon protein	nicK,ydcR
BSU04880		-0.294623	0.819368	0.970759	0.441816		2.66208	1.86484	8.03685	0	3.27853	0	12.9691	7.14396		ydcS	unknown	unknown	ydcS
BSU04890		0.686709	0.57011	0.656147	0.563016		0.887361	1.86484	11.0507	3.94251	5.24565	0	12.9691	13.2674		ydcT	unknown	unknown	ydcT
BSU04900		1.10036	0.390957	0.603326	0.633557		0	2.79726	6.02764	1.97125	7.21277	0.866649	5.98576	8.16453		yddA	unknown	unknown	yddA
BSU04910		1.15653	0.404805	0.526634	0.70209		2.66208	0.932419	49.2257	1.97125	15.7369	0	51.8765	32.6581		conB	conjugative transfer of ICEBs1	part of the ICEBs1 conjugation machinery, required for the localization of ConE to the membrane	conB,yddB
BSU04920		0.0426558	0.974334	0.948173	0.462756		1.77472	0.932419	6.02764	0	1.96712	0.866649	7.98101	7.14396		conC	conjugative transfer of ICEBs1	part of the ICEBs1 conjugation machinery	conC,yddC
BSU04930		-0.507738	0.686615	0.722508	0.546284		2.66208	1.86484	14.0645	0	2.62282	0	19.9525	7.14396		conD	conjugative transfer of ICEBs1	part of the ICEBs1 conjugation machinery	conD,yddD
BSU04940		0.169567	0.826404	0.437585	0.55746		16.8599	13.9863	88.4053	15.77	29.5068	5.1999	94.7745	52.0489		conE	conjugative transfer of ICEBs1	ATPase, required for conjugation of ICEBs1, part of the type IV secretion system for DNA transfer	conE,yddE
BSU04950		1.65637	0.230665	0.31454	0.816283		0	0.932419	7.03224	0	5.90135	0.866649	6.98338	3.0617		yddF	unknown	unknown	yddF
BSU04960		1.06503	0.375772	0.965228	0.418795		11.5357	7.45935	92.4237	5.91376	47.2108	3.4666	133.682	90.8304		conG	conjugative transfer of ICEBs1	part of the ICEBs1 conjugation machinery	conG,yddG
BSU04970		1.94079	0.0867098	0.491961	0.624901		1.77472	0	33.152	1.97125	9.83559	1.7333	34.9169	18.3702		cwlT	conjugative transfer of ICEBs1	cell wall hydrolase, required for conjugation of ICEBs1, part of the type IV secretion system for DNA transfer , C-terminal domain hydrolyzes bond between D-Glu and m-DAP	cwlT,yddH
BSU04980		0.260944	0.820792	0.903112	0.411864		3.54944	0.932419	10.0461	1.97125	3.93424	1.7333	13.9668	12.2468		yddI	unknown	unknown	yddI
BSU04990		-0.0549799	0.908633	0.131786	0.765376		31.0576	33.5671	114.525	222.752	30.1625	32.066	168.599	197.99		yddJ	unknown	unknown	yddJ
BSU05000		-0.194135	0.611656	-0.171841	0.659293		463.203	378.562	206.949	309.487	321.952	412.525	170.594	284.738		yddK	unknown	unknown	yddK
BSU05010		0.344595	0.438081	-0.0165405	0.968415		40.8186	40.094	157.723	256.263	49.8337	53.7323	166.604	239.833		rapI	control of transfer of the mobile genetic element ICEBs1	response regulator aspartate phosphatase, antagonist of ImmR	rapI,yddL
BSU05020		0.00344552	0.997873	-0.0282684	0.982231		0.887361	2.79726	7.03224	1.97125	1.96712	1.7333	2.99288	6.12339		phrI	control of the transfer of the mobile genetic element ICEBs1	response regulator aspartate phosphatase (RapI) regulator	phrI
BSU05030		0.0160636	0.97048	-0.184512	0.674189		93.1729	87.6473	94.433	137.988	88.5203	94.4648	77.8148	124.509		yddM	unknown	unknown	yddM
BSU05040		0.162966	0.724531	0.478926	0.321206		62.1153	61.5396	49.2257	43.3676	69.5048	69.332	74.8219	56.1311		yddN	unknown	similar to alkanal monooxygenase	yddN
BSU05050		0.178635	0.691925	0.0431142	0.934889		94.9477	96.9715	27.1244	19.7125	106.88	110.931	24.9406	24.4936		lrpA	repression of glyA transcription and KinB-dependent sporulation	transcriptional regulator (Lrp family) involved in repression of glyA transcription and KinB-dependent sporulation	lrpA,yddO
BSU05060		0.0657164	0.917547	0.546942	0.408349		27.5082	20.5132	22.1013	15.77	23.6054	26.8661	31.924	25.5141		lrpB	repression of glyA transcription and KinB-dependent sporulation	transcriptional regulator (Lrp family) involved in repression of glyA transcription and KinB-dependent sporulation	lrpB,yddP
BSU05070		-0.122137	0.82835	-0.11421	0.855417		70.9889	51.283	29.1336	11.8275	47.2108	64.9987	17.9573	21.4319		yddQ	unknown	unknown	yddQ
BSU05080		-0.0351176	0.954743	0.382703	0.572636		43.4807	31.7022	20.0921	9.85627	30.1625	43.3325	22.9454	18.3702		yddR	unknown	unknown	yddR
BSU05090		0.196169	0.734619	0.353141	0.547566		33.7197	36.3643	51.2349	27.5975	51.8008	28.5994	64.8457	38.7815		yddS	unknown	similar to metabolite transport protein	yddS
BSU05099		-0.00137666	0.998574	-0.530157	0.50515		7.98625	49.4182	25.1151	27.5975	15.0812	42.4658	19.9525	15.3085		ydzM	unknown	unknown	ydzM
BSU05100		-0.731391	0.25599	0.0723527	0.913548		24.8461	64.3369	27.1244	29.5688	17.0484	35.5326	24.9406	34.6992		yddT	unknown	unknown	yddT
BSU05109		0.225938	0.762361	-0.361864	0.672975		31.945	23.3105	3.01382	15.77	25.5725	39.8659	7.98101	5.10283		ydzN	unknown	unknown	ydzN
BSU05110		0.215315	0.723635	-0.206208	0.745954		34.6071	20.5132	28.129	25.6263	34.0967	30.3327	21.9478	24.4936		ydeA	detoxification of methylglyoxal	glyoxalase III-like enzyme	ydeA
BSU05120		-0.0175492	0.964172	-0.409434	0.30099		717.875	683.463	269.234	585.462	613.085	771.318	271.354	365.363		cspC	RNA chaperone	cold shock protein	cspC
BSU05130		-0.153654	0.694241	0.0206728	0.956258		126.005	82.9853	371.704	540.123	83.9304	103.998	404.039	518.447		ydeB	unknown	similar to transcriptional regulator	ydeB
BSU05140		0.336901	0.697978	1.09755	0.212125		4.43681	11.189	9.04145	7.88501	9.83559	10.3998	14.9644	24.4936		ydzE	unknown	unknown	ydzE
BSU05150		-0.424819	0.376076	-0.187149	0.695428		52.3543	63.4045	69.3178	100.534	50.4894	34.666	74.8219	72.4602		ydeC	unknown	similar to transcription factor (AraC family)	ydeC
BSU05160		0.315331	0.515079	0.51991	0.281384		34.6071	44.7561	69.3178	49.2813	52.4565	46.7991	86.7935	86.7481		ydeD	unknown	unknown	ydeD
BSU05170		-0.0201108	0.966284	0.0600788	0.899309		56.7911	49.4182	67.3086	94.6202	63.6035	40.7325	83.8006	83.6864		ydeE	unknown	similar to transcription factor (AraC family)	ydeE
BSU05180		0.349199	0.41291	0.00750563	0.985968		58.5658	82.9853	99.456	134.045	82.619	98.798	112.732	120.427		ydeF	unknown	similar to transcriptional regulator (MocR/ GabR family)	ydeF
BSU05190		0.225504	0.687715	0.704406	0.212049		44.3681	31.7022	64.2948	25.6263	53.7679	35.5326	89.7863	63.2751		ydeG	unknown	similar to metabolite transport protein	ydeG
BSU05200		-0.0403648	0.92296	0.0178043	0.96414		49.6922	60.6072	165.76	248.378	51.8008	55.4656	207.506	209.216		ydeH	unknown	unknown	ydeH
BSU05210		0.245937	0.619513	-0.255592	0.60465		49.6922	34.4995	60.2764	96.5914	48.5222	51.999	62.8504	66.3368		ydeI	unknown	unknown	ydeI
BSU05220		-0.258115	0.508542	-0.197613	0.605355		106.483	96.9715	195.898	272.033	81.3075	88.3982	177.577	227.586		ydeJ	unknown	unknown	ydeJ
BSU05230		0.53585	0.399493	0.337859	0.580198		20.4093	11.189	54.2487	35.4826	30.1625	16.4663	72.8267	42.8638		ydeK	unknown	unknown	ydeK
BSU05240		0.184619	0.708198	0.332566	0.498954		36.3818	50.3506	71.327	59.1376	57.0464	41.5992	96.7697	69.3985		ydeL	unknown	similar to transcriptional regulator ([SW|MocR/ GabR family])	ydeL
BSU05250		0.00886535	0.984397	-0.0721663	0.875525		97.6097	80.188	68.3132	130.103	78.6847	100.531	83.8006	102.057		ydeM	unknown	unknown	ydeM
BSU05260		-0.0634482	0.8742	-0.0222021	0.955649		135.766	146.39	172.792	297.659	125.24	144.73	191.544	268.409		ydeN	unknown	unknown	ydeN
BSU05270		-0.209022	0.639194	0.006169	0.989195		74.5383	84.8501	66.304	90.6776	59.6692	77.9984	84.7982	71.4396		ydzF	unknown	[SW|MarR family|MarR/DUF24 family] transcription regulator	ydzF
BSU05280		-0.0940177	0.802056	-0.145543	0.704939		420.609	369.238	161.742	283.86	319.329	420.325	180.57	218.401		ydeO	unknown	unknown	ydeO
BSU05290		-0.206899	0.709961	0.406758	0.490056		52.3543	52.2154	35.1612	19.7125	34.0967	56.3322	44.8932	30.617		ydeP	unknown	[SW|MarR family|MarR/DUF24 family] transcription regulator	ydeP
BSU05300		0.681179	0.311297	0.212641	0.746304		13.3104	12.1214	36.1658	21.6838	26.2282	15.5997	32.9217	35.7198		ydeQ	unknown	similar to NAD(P)H oxidoreductase	ydeQ
BSU05310		0.520137	0.468198	0.892723	0.197646		14.1978	10.2566	42.1934	13.7988	26.2282	9.53314	59.8576	51.0283		ydeR	unknown	similar to antibiotic resistance protein	ydeR
BSU05320		-0.235787	0.550975	0.0463539	0.912698		177.472	153.849	76.35	63.0801	126.551	154.264	78.8124	66.3368		ydeS	unknown	similar to transcriptional regulator (TetR family)	ydeS
BSU05329		-0.278967	0.668529	0.317686	0.678591		39.0439	39.1616	7.03224	9.85627	27.5397	36.3993	13.9668	7.14396		ydzO	unknown	unknown	ydzO
BSU05330		-0.0910221	0.891093	0.503556	0.501559		39.0439	26.1077	13.0599	5.91376	31.4739	29.4661	16.9596	12.2468		aseR	regulation of As (III) efflux	transcriptional repressor of the ArsR family, of aseA and aseR	aseR,ydeT
BSU05340		0.108764	0.802672	0.168079	0.716188		189.895	115.62	78.3593	47.3101	173.106	156.864	82.803	61.2339		aseA	resistance to arsenite	As(III) efflux pump	aseA,ydfA
BSU05343		-0.395834	0.653011	1.62678	0.122628		15.9725	20.5132	3.01382	0	13.1141	13.8664	4.98813	10.2057		ydzS/1	unknown	part of the ydzS pseudogene	ydzS/1
BSU05344		0.460097	0.66576	-0.475437	0.677126		7.98625	3.72967	5.02303	3.94251	9.17988	7.79984	3.9905	2.04113		ydzS/2	unknown	part of the ydzS pseudogene	ydzS/2
BSU05350		0.0868737	0.885475	-0.168866	0.773993		23.9588	17.716	40.1842	55.1951	26.8839	17.333	47.886	35.7198		ydfB	unknown	similar to antibiotic resistance protein	ydfB
BSU05360		1.45696	0.0718183	0.570346	0.450524		4.43681	6.52693	43.1981	9.85627	22.9497	10.3998	51.8765	31.6375		ydfC	unknown	unknown	ydfC
BSU05370		0.198024	0.688651	0.0472198	0.924637		57.6785	44.7561	83.3823	51.2526	67.5377	50.2657	81.8053	59.1928		ydfD	unknown	similar to transcriptional regulator (MocR/ GabR family)	ydfD
BSU05380		0.40108	0.446377	0.427767	0.431403		43.4807	32.6347	45.2073	27.5975	53.7679	47.6657	49.8813	51.0283		ydfE	unknown	unknown	ydfE
BSU05390		-0.2025	0.60833	-0.171311	0.665147		174.81	143.592	168.774	281.889	118.683	157.73	197.53	199.01		ydfF	unknown	similar to transcriptional regulator (ArsR family)	ydfF
BSU05400		-0.0562354	0.882828	-0.325695	0.392481		184.571	145.457	216.995	352.854	158.681	158.597	208.504	241.874		ydfG	unknown	unknown	ydfG
BSU05408		0.60904	0.603719	0.949066	0.425668		3.54944	1.86484	4.01842	1.97125	6.55706	2.59995	6.98338	7.14396		ydzP	unknown	unknown	ydzP
BSU05409		1.05495	0.42571	-1.47394	0.261788		0.887361	0.932419	6.02764	5.91376	1.96712	3.4666	0.997626	2.04113		ydzQ	unknown	unknown	ydzQ
BSU05410		-0.0802262	0.860252	0.435314	0.359141		90.5108	72.7287	59.2717	49.2813	69.5048	84.9316	88.7887	60.2134		ydfH	control of ydfJ expression	two-component sensor kinase, control of ydfJ expression	ydfH
BSU05420		0.357927	0.498744	-0.110867	0.843297		40.8186	40.094	38.175	27.5975	49.178	55.4656	28.9312	32.6581		ydfI	control of [[gene|ydfJ ]]expression	two-component response regulator, control of [[gene|ydfJ ]]expression	ydfI
BSU05430		0.444042	0.512275	0.964749	0.145385		22.184	21.4456	84.3869	11.8275	38.6867	21.6662	123.706	76.5424		ydfJ	unknown	similar to antibiotic transport-associated protein	ydfJ
BSU05440		0.0207619	0.95622	-0.0264363	0.945638		367.368	300.239	141.649	260.205	318.017	359.66	180.57	210.237		nap	lipid degradation	carboxylesterase NA	nap,cesA
BSU05450		0.13289	0.847292	0.608535	0.37508		26.6208	13.0539	43.1981	13.7988	28.8511	14.733	46.8884	44.9049		ydfK	unknown	unknown	ydfK
BSU05460		-0.0380505	0.93219	-0.0363371	0.935786		58.5658	70.8638	96.4422	70.9651	66.882	58.9322	81.8053	82.6658		ydfL	unknown	similar to multidrug-efflux transporter regulator (MerR family)	ydfL
BSU05470		0.008129	0.987363	0.686865	0.241507		83.412	60.6072	20.0921	13.7988	63.6035	81.465	33.9193	23.473		ydfM	Mn(II) export	primary manganese (II) efflux pump	mneP,ydfM
BSU05480		0.507232	0.521475	0.361793	0.628191		7.09889	9.32419	38.175	23.655	20.3269	3.4666	47.886	33.6787		mhqN	unknown	similar to NAD(P)H nitroreductase	mhqN,ydfN
BSU05490		0.599961	0.382449	0.88213	0.177706		10.6483	10.2566	34.1566	17.7413	20.3269	12.1331	56.8647	43.8843		mhqO	resistence to methyl-hydroxyquinone	hydroquinone-specific dioxygenase, confers resistence to methyl-hydroxyquinone	mhqO,ydfO
BSU05500		0.424001	0.6395	-0.162725	0.856964		10.6483	5.59451	23.1059	7.88501	16.3927	6.06655	19.9525	8.16453		mhqP	may be involved in protection against methyl-hydroquinone	may be involved in protection against methyl-hydroquinone	mhqP,ydfP
BSU05510		-0.351915	0.712387	0.566563	0.563773		7.09889	10.2566	9.04145	3.94251	7.86847	5.1999	11.9715	9.18509		ydfQ	unknown	similar to thioredoxin	ydfQ
BSU05520		1.63031	0.220085	0.724014	0.567637		0.887361	0	8.03685	0	2.62282	3.4666	7.98101	8.16453		ydzH	unknown	unknown	ydzH
BSU05529		2.28153	0.0745888	0.959223	0.428059		0	0.932419	7.03224	1.97125	9.83559	0.866649	14.9644	6.12339		ydzR	unknown	unknown	ydzR
BSU05530		0.651316	0.468144	0.344551	0.695272		8.87361	2.79726	16.0737	9.85627	12.4584	6.9332	18.9549	15.3085		ydfR	unknown	unknown	ydfR
BSU05540		0.190906	0.816566	0.452263	0.569943		7.98625	11.189	37.1704	7.88501	15.0812	6.9332	42.8979	22.4524		ydfS	unknown	unknown	ydfS
BSU05550		1.56891	0.137371	0.804513	0.419868		3.54944	0.932419	21.0967	1.97125	14.4255	2.59995	23.943	21.4319		cotP	resistance of the spore	inner spore coat protein	cotP,ydfT
BSU05560		-1.4498	0.324485	1.53044	0.298322		2.66208	0	1.00461	0	0	0	4.98813	3.0617		ydgA	unknown	unknown	ydgA
BSU05570		0.767966	0.509535	0.475809	0.670477		1.77472	2.79726	20.0921	0	6.55706	2.59995	25.9383	5.10283		ydgB	unknown	unknown	ydgB
BSU05580		-0.392812	0.258973	-0.348427	0.316616		372.692	427.048	505.317	672.197	270.807	336.26	382.091	537.838		ydgC	unknown	unknown	ydgC
BSU05590		-0.364691	0.286667	-0.159051	0.639815		228.052	206.065	322.478	425.791	167.861	168.13	329.217	337.807		ydgD	unknown	unknown	ydgD
BSU05600		-0.51616	0.141587	-0.254269	0.457202		160.612	173.43	434.994	563.778	118.683	113.531	367.126	466.399		ydgE	unknown	unknown	ydgE
BSU05610		-0.151334	0.686723	-0.15309	0.677022		99.3845	161.308	333.529	366.653	112.126	122.198	297.293	330.663		vmlR	efflux of antibiotics (virginiamycin M, lincomycin)	[SW|ABC transporter] (ATP-binding protein), efflux of antibiotics (virginiamycin M, lincomycin)	vmlR,expZ
BSU05620		-0.13315	0.689827	-0.379495	0.266132		984.971	800.948	316.451	459.302	759.308	867.516	269.359	322.499		ydgF	unknown	similar to amino acid permease	ydgF
BSU05630		0.0528297	0.918598	-0.038011	0.940724		35.4944	29.8374	57.2625	59.1376	34.0967	33.7993	50.8789	62.2545		bstG	response to DNA damage	bacillithiol S-transferase, nuclease inhibitor	bstG,dinB
BSU05640		-0.35205	0.594919	0.00388766	0.995688		39.0439	35.4319	21.0967	9.85627	37.3752	19.9329	19.9525	12.2468		ydgG	unknown	similar to transcriptional regulator (MarR family)	ydgG
BSU05650		-0.171202	0.638034	0.249802	0.512688		249.349	240.564	129.594	88.7064	223.596	210.596	134.68	128.591		ydgH	unknown	similar to transporter	ydgH
BSU05660		-0.464424	0.298205	0.504924	0.307599		100.272	114.687	34.1566	27.5975	79.9961	74.5319	43.8955	45.9255		ydgI	unknown	similar to NADH dehydrogenase	ydgI
BSU05670		-0.550325	0.321405	0.569552	0.369738		64.7774	77.3907	18.0829	9.85627	47.2108	48.5324	28.9312	15.3085		ydgJ	unknown	similar to transcriptional regulator (MarR family)	ydgJ
BSU05680		-0.0909928	0.822526	0.501453	0.278858		238.7	230.307	45.2073	21.6838	208.515	231.395	56.8647	42.8638		ydgK	unknown	similar to bicyclomycin resistance protein	ydgK
BSU05690		-0.352266	0.607557	0.573555	0.431092		47.0301	65.2693	31.1428	3.94251	45.8994	40.7325	42.8979	14.2879		ydhB	unknown	unknown	ydhB
BSU05700		-0.0841923	0.83449	0.374884	0.390647		139.316	125.877	48.2211	55.1951	119.994	129.997	63.8481	70.419		ydhC	unknown	similar to transcriptional regulator (GntR family)	ydhC
BSU05710		0.280734	0.700259	0.422717	0.566893		31.0576	34.4995	63.2902	3.94251	48.5222	32.066	59.8576	35.7198		ydhD	unknown	spore coat peptidoglycan hydrolase	ydhD
BSU05720		-0.167387	0.689941	-0.768488	0.0730198		169.486	128.674	207.953	110.39	127.207	137.797	98.765	87.7687		ydhE	unknown	similar to macrolide glycosyltransferase	ydhE
BSU05730		-0.127993	0.877533	0.367749	0.655608		9.76097	16.7835	32.1474	5.91376	14.4255	9.53314	36.9122	15.3085		ydhF	unknown	unknown	ydhF
BSU05740		-0.498002	0.188578	-0.183824	0.619093		122.456	181.822	356.635	526.325	99.0116	115.264	370.119	403.123		phoB	aquisition of phosphate upon phosphate starvation, ether lipid synthesis	alkaline phosphatase III, heptaprenylglyceryl phosphate processing phosphatase	phoB
BSU05750		0.0384313	0.928057	0.112949	0.805106		119.794	110.025	56.2579	49.2813	97.0445	139.531	54.8694	60.2134		fra	intracellular iron channeling, biosynthesis of iron-sulfur clusters	frataxin-like protein, required for the biosynthesis of iron-sulfur clusters, intracellular carrier to provide iron for the ferrochelatase HemH	fra,ydhG
BSU05760		-0.08917	0.84123	0.189239	0.67538		65.6647	82.9853	71.327	88.7064	64.2592	75.3985	76.8172	105.118		ydhH	unknown	unknown	ydhH
BSU05770		-0.267914	0.618441	-0.605835	0.270347		64.7774	43.8237	40.1842	88.7064	44.588	45.0658	35.9145	45.9255		ydhI	unknown	unknown	ydhI
BSU05780		0.118001	0.775239	0.271065	0.514534		84.2993	68.0666	95.4376	102.505	79.9961	85.7983	112.732	126.55		ydhJ	unknown	unknown	ydhJ
BSU05790		-0.562429	0.333797	-0.153388	0.807325		47.9175	183.686	30.1382	29.5688	58.3578	96.1981	24.9406	28.5758		ydhK	survival of stress conditions	general stress protein, survival of ethanol and paraquat stresses	ydhK
BSU05800		0.103688	0.795568	0.248142	0.584459		776.441	537.073	60.2764	23.655	662.919	750.518	62.8504	41.8432		pbuE	nucleotide metabolism	putative hypoxanthine exporter	pbuE,ydhL
BSU05810		-1.02721	0.0189244	-0.512731	0.285881		140.203	169.7	51.2349	47.3101	61.6364	88.3982	34.9169	33.6787		gmuB	glucomannan uptake and phosphorylation	glucomannan-specific phosphotransferase system, EIIB component of the PTS	gmuB,ydhM
BSU05820		-0.85156	0.146482	-0.870559	0.181715		49.6922	77.3907	29.1336	19.7125	43.2766	25.1328	13.9668	12.2468		gmuA	glucomannan uptake and phosphorylation	glucomannan-specific phosphotransferase system, EIIA component of the PTS	gmuA,ydhN
BSU05830		-0.702323	0.0560267	-0.710012	0.0657183		271.533	371.103	142.654	155.729	176.385	215.796	98.765	81.6453		gmuC	glucomannan uptake and phosphorylation	glucomannan-specific phosphotransferase system, EIIC component of the PTS	gmuC,ydhO
BSU05840		-0.685129	0.062145	-0.513396	0.180613		304.365	393.481	153.705	157.7	181.631	249.595	120.713	95.9332		gmuD	glucomannan utilization	phospho-beta-mannosidase	gmuD,ydhP
BSU05850		-0.556703	0.174354	-0.377718	0.373385		196.107	247.091	98.4514	157.7	139.665	159.463	75.8196	118.386		gmuR	regulation of glucomannan utilization	transcriptional repressor (GntR family) of the gmuB-gmuA-gmuC-gmuD-gmuR-gmuE-gmuF-gmuG operon	gmuR,ydhQ
BSU05860		-0.662614	0.0806334	-0.1177	0.767016		189.008	205.132	106.488	94.6202	112.126	135.197	87.7911	97.9743		gmuE	glucomannan utilization	mannose kinase	gmuE,ydhR
BSU05870		-0.282912	0.492579	-0.166137	0.698912		155.288	140.795	85.3915	102.505	99.0116	143.864	95.7721	70.419		gmuF	glucomannan utilization	mannose-6-P-isomerase	gmuF,ydhS
BSU05880		-0.38528	0.320661	-0.0186662	0.962628		172.148	147.322	108.497	136.016	106.88	136.931	126.698	113.283		gmuG	glucomannan utilization	beta-1,4-mannanase	gmuG,ydhT
BSU05890		-0.878619	0.334471	0.663842	0.464234		19.5219	11.189	26.1198	1.97125	11.8027	3.4666	31.924	17.3496		ydhU/1	unknown	similar to Mn catalase, inactive pseudogene in strain 168	ydhU/1,ydhU
BSU05899		-0.677375	0.64497	-0.0742918	0.959775		1.77472	1.86484	2.00921	0	0.655706	0.866649	1.99525	0		ydhU/2	unknown	similar to Mn catalase, inactive pseudogene in strain 168	ydhU/2
BSU05900		0.0949598	0.803544	-0.293434	0.461527		390.439	334.738	102.47	199.097	363.917	411.658	128.694	113.283		thiL	biosynthesis of thiamine	thiamine-monophosphate kinase	thiL,ydiA, ydxA
BSU05910		-0.0804554	0.843028	0.268543	0.547618		243.137	187.416	37.1704	67.0226	186.876	220.129	57.8623	65.3162		tsaE	control of tRNA modification	protein kinase, required for threonyl carbamoyl adenosine (t6A) modification of tRNAs that pair with ANN codons in mRNA	tsaE,ydiB
BSU05920		0.0264601	0.941013	0.0783165	0.843607		368.255	289.982	67.3086	65.0514	298.346	372.659	67.8386	72.4602		tsaB	tRNA modification	required for threonyl carbamoyl adenosine (t6A) modification of tRNAs that pair with ANN codons in mRNA	tsaB,ydiC
BSU05930		0.0674349	0.861745	0.254311	0.554102		246.686	212.591	42.1934	63.0801	212.449	269.528	67.8386	56.1311		ydiD	unknown	similar to to ribosomal-protein-alanine N-acetyltransferase	ydiD,rimI
BSU05940		-0.121662	0.714663	0.14897	0.675441		583.884	481.128	110.507	132.074	483.911	493.99	146.651	121.447		tsaD	tRNA modification	required for threonyl carbamoyl adenosine (t6A) modification of tRNAs that pair with ANN codons in mRNA (together with TsaC), universally conserved protein	tsaD,ydiE,gcp
BSU05950		-0.378431	0.243585	-0.0807826	0.804446		572.348	642.436	521.39	676.14	430.799	500.923	507.792	621.525		ydiF	unknown	similar to [SW|ABC transporter] (ATP-binding protein)	ydiF
BSU05960		-0.371911	0.265916	-0.273801	0.419205		373.579	416.791	290.331	388.337	283.921	324.994	282.328	275.553		ydiG	unknown	molybdenum cofactor biosynthesis protein	ydiG
BSU05970		-0.245161	0.469905	-0.985804	0.00376797		529.755	548.262	711.261	1013.22	427.52	480.124	360.143	501.098		rex	regulation of fermentation and anaerobic respiration	transcriptional repressor of anaerobically expressed genes involved in anaerobic respiration and fermentation	rex,ydiH
BSU05980		-0.427885	0.248622	-1.2995	0.000403346		191.67	193.943	470.156	634.744	119.338	166.397	185.558	256.162		tatAY	TAT protein secretion	component of the [[protein|TatAY]]-[[protein|TatCY]] twin-arginine translocase	tatAY,ydiI
BSU05990		-0.23888	0.489889	-1.17502	0.000658402		759.581	746.867	1733.95	2795.24	598.66	675.12	817.056	1164.47		tatCY	TAT protein secretion	component of the TatAY-TatCY twin-arginine translocase	tatCY,ydiJ
BSU06000		-0.35807	0.510645	-0.301798	0.614636		64.7774	56.8775	29.1336	21.6838	38.0309	56.3322	16.9596	24.4936		ydiK	unknown	unknown	ydiK
BSU06010		-0.0347527	0.92111	-0.161958	0.657954		387.777	374.832	137.631	201.068	333.754	410.792	140.665	159.208		ydiL	unknown	unknown	ydiL
BSU22560		-0.752103	0.0219929	-1.02378	0.00123749		264.434	223.78	2528.59	2456.18	130.485	157.73	1032.54	1399.2		qcrA	respiration	Rieske factor, menaquinol:cytochrome c oxidoreductase (iron-sulfur subunit), component of the cytochrome bc1 complex	qcrA,bfcA,petC
BSU22540		-0.767054	0.0221503	-1.0708	0.00105967		307.914	378.562	4505.66	4498.4	165.238	235.729	1788.74	2458.54		qcrC	respiration	menaquinol:cytochrome c oxidoreductase (cytochrome b/c subunit), component of the cytochrome bc complex	qcrC,bfcC,petD
BSU06033		-0.603801	0.413474	-0.369054	0.644438		22.184	31.7022	8.03685	19.7125	13.7698	20.7996	10.9739	9.18509		ydzT/1	unknown	putative integrase (fragment), C-terminal part of YdzT	ydzT/1
BSU06034		-0.545864	0.435116	-0.0228107	0.975393		25.7335	25.1753	16.0737	15.77	15.0812	19.0663	10.9739	20.4113		ydzT/2	unknown	putative integrase (fragment), internal part of YdzT	ydzT/2
BSU06036		-0.914434	0.209049	0.0798518	0.916984		29.2829	36.3643	8.03685	25.6263	17.7041	15.5997	23.943	10.2057		ydzT/3	unknown	putative integrase (fragment), internal part of YdzT	ydzT/3
BSU06037		-0.744472	0.211019	0.365461	0.553352		34.6071	62.472	29.1336	29.5688	19.6712	37.2659	45.8908	30.617		ydzT/4	unknown	putative integrase (fragment), internal part of YdzT	ydzT/4
BSU06038		-0.890983	0.146297	-0.402036	0.528873		35.4944	76.4583	35.1612	35.4826	30.8182	27.7328	14.9644	37.7609		ydzT/5	unknown	putative integrase (fragment), N-terminal part of YdzT	ydzT/5
BSU06040		-0.346834	0.503367	0.125102	0.814439		44.3681	89.5122	43.1981	63.0801	43.9323	60.6655	60.8552	54.09		ydiM	unknown	unknown	ydiM
BSU06048		-0.681707	0.268334	-0.0482331	0.939418		25.7335	42.8913	31.1428	23.655	20.9826	20.7996	26.9359	26.5347		ydzU	unknown	unknown	ydzU
BSU06049		-0.888093	0.127886	-0.134524	0.81937		31.0576	61.5396	33.152	57.1663	26.8839	21.6662	43.8955	36.7404		ydzV	unknown	unknown, fragment of putative phage terminase	ydzV
BSU06060		-0.311345	0.426483	-0.250899	0.52581		811.936	871.811	326.497	660.37	573.743	778.251	327.221	495.995		ydiO	BsuM DNA modification	similar to DNA-3-methyladenine glycosidase II	ydiO
BSU06070		-0.315025	0.401394	-0.147143	0.69724		966.336	1033.12	425.953	865.38	710.785	890.916	504.799	655.203		ydiP	BsuM DNA modification	similar to DNA-3-methyladenine glycosidase II	ydiP
BSU06073		-0.091778	0.880832	-0.189498	0.752879		17.7472	24.2429	35.1612	45.3388	17.7041	21.6662	36.9122	32.6581		ydzW/1	unknown	putative phosphomannomutase, C-terminal part of YdzW	ydzW/1
BSU06074		-0.0399416	0.971372	-0.676089	0.544797		4.43681	3.72967	8.03685	7.88501	1.96712	6.06655	4.98813	4.08226		ydzW/2	unknown	putative phosphomannomutase, internal part of YdzW	ydzW/2
BSU06076		0.185296	0.692267	-0.474707	0.301957		63.89	75.5259	121.557	295.688	73.4391	85.7983	129.691	165.332		ydzW/3	unknown	putative phosphomannomutase, internal part of YdzW	ydzW/3
BSU06077		-0.0644483	0.897533	-0.258515	0.584995		38.1565	29.8374	124.571	139.959	38.6867	25.9995	78.8124	140.838		ydzW/4	unknown	putative phosphomannomutase, internal part of YdzW	ydzW/4
BSU06078		0.281229	0.583019	-0.611688	0.222732		46.1428	27.9726	75.3454	137.988	46.5551	44.1991	60.8552	75.5219		ydzW/5	unknown	putative phosphomannomutase, internal part of YdzW	ydzW/5
BSU06079		-0.848191	0.258819	-0.343411	0.635285		20.4093	12.1214	21.0967	45.3388	11.8027	5.1999	21.9478	28.5758		ydzW/6	unknown	putative phosphomannomutase, internal part of YdzW	ydzW/6
BSU06083		-0.242618	0.692669	-0.249052	0.672248		15.9725	24.2429	52.2395	49.2813	13.1141	20.7996	35.9145	48.9872		ydzW/7	unknown	putative phosphomannomutase, N-terminal part of YdzW	ydzW/7
BSU06090		-0.0215562	0.946744	0.0287652	0.930604		591.87	598.613	278.276	348.912	523.909	649.12	302.281	335.766		ydiR	BsuM DNA restriction	component of the BsuM DNA restriction system	ydiR
BSU06100		-0.0250777	0.945565	0.0970835	0.795577		512.895	483.925	195.898	339.056	440.634	539.056	240.428	328.622		ydiS	BsuM DNA restriction	component of the BsuM DNA restriction system	ydiS
BSU06110		-0.0765676	0.833821	0.163095	0.658331		714.326	770.178	329.511	583.491	615.708	791.251	430.974	588.866		ydjA	BsuM DNA restriction	component of the BsuM DNA restriction system	ydjA
BSU06120		0.0315062	0.959985	1.44039	0.0399609		28.3956	31.7022	8.03685	11.8275	32.7853	28.5994	33.9193	22.4524		ydjB	unknown	unknown	ydjB
BSU06130		-0.274689	0.664077	0.0408191	0.949476		27.5082	21.4456	22.1013	31.5401	20.9826	19.0663	27.9335	26.5347		ydjC	unknown	unknown	ydjC
BSU06140		0.00732119	0.981702	-0.179053	0.574654		331.873	315.157	472.165	575.606	313.427	337.127	451.925	470.481		gutR	regulation of glucitol utilization	transcription activator of the gutB-gutP operon	gutR
BSU06150		0.00201554	0.998396	-0.723024	0.46762		54.129	39.1616	454.082	3096.84	45.8994	47.6657	305.274	1715.57		gutB	glucitol utilization	D-sorbitol dehydrogenase	gutB
BSU06160		0.145796	0.880656	-0.699902	0.465344		25.7335	32.6347	422.939	2343.82	45.8994	19.9329	302.281	1309.39		gutP	glucitol uptake	glucitol permease	gutP,ydjD
BSU06170		0.0639556	0.907318	-0.546497	0.317826		337.197	337.536	568.607	2531.09	300.313	406.459	507.792	1582.9		fruC	utilization of sucrose and glucitol	fructokinase	fruC,ydjE
BSU06180		-0.206222	0.56985	-0.709784	0.0540656		519.994	582.762	327.502	518.44	569.153	383.926	275.345	235.751		pspA	unknown	phage shock protein A homolog	pspA,ydjF
BSU06190		-0.139724	0.709018	-0.688826	0.0718024		512.007	639.639	235.078	425.791	590.791	452.391	222.471	181.661		ydjG	unknown	unknown	ydjG
BSU06200		-0.267918	0.415038	-0.267838	0.439121		480.95	494.182	154.709	185.298	436.7	370.926	139.668	140.838		ydjH	unknown	unknown	ydjH
BSU06210		-0.363984	0.347234	-0.383503	0.330497		464.977	540.803	197.907	404.107	443.913	333.66	232.447	223.504		ydjI	unknown	unknown	ydjI
BSU06220		0.688718	0.295714	-1.12963	0.0566902		4.43681	14.9187	93.4283	114.333	22.294	9.53314	50.8789	40.8226		ydjJ	unknown	unknown	ydjJ
BSU06230		0.201036	0.811022	-2.71456	0.000893599		22.184	20.5132	6570.12	18713.1	35.4081	14.733	711.307	2633.06		iolT	myo-inositol uptake	major transporter for inositol	iolT,ydjK
BSU06240		-0.0746982	0.813517	-0.288814	0.362224		3076.48	2599.58	2733.53	4031.21	2704.13	2682.28	2527.98	2993.32		bdhA	overflow metabolism, fermentation	acetoine/ butanediol dehydrogenase	bdhA,ydjL
BSU06250		-0.186823	0.605019	0.0954083	0.831463		800.4	674.139	36.1658	21.6838	622.265	670.787	40.9027	23.473		ydjM	may be involved in cell wall metabolism (WalR regulon)	member of the WalR regulon	ydjM,yzvA
BSU06260		-0.0768611	0.856503	0.315037	0.520678		377.129	271.334	45.2073	13.7988	297.035	317.194	40.9027	37.7609		ydjN	unknown	unknown	ydjN
BSU06269		0.287389	0.682686	-0.803342	0.234254		14.1978	10.2566	31.1428	61.1088	9.83559	20.7996	23.943	26.5347		ydzJ	unknown	unknown	ydzJ
BSU06270		-0.111928	0.750322	-0.0515289	0.884758		582.109	484.858	324.488	522.382	468.174	518.256	358.148	455.172		ydjO	unknown	unknown	ydjO
BSU06280		-0.211565	0.546791	-0.523666	0.133426		209.417	252.685	425.953	530.267	229.497	168.13	349.169	311.273		ydjP	unknown	similar to chloroperoxydase	ydjP
BSU06290		-0.395425	0.261476	-0.375941	0.28547		264.434	329.144	399.833	490.842	261.627	187.196	368.124	314.334		yeaA	unknown	unknown	yeaA,ydjQ
BSU06300		0.387849	0.481142	0.606915	0.245346		28.3956	19.5808	109.502	49.2813	37.3752	25.9995	147.649	101.036		cotA	resistance of the spore	laccase, bilirubin oxidase, spore coat protein (outer)	cotA,pig
BSU06310		0.362447	0.372824	-0.211007	0.571348		46.1428	55.0127	1542.07	3077.13	70.1605	60.6655	1737.86	2239.12		gabP	utilization of gamma-amino butyric acid	gamma-amino butyric acid permease and minor proline permease	gabP,nrg-21
BSU06319		1.30763	0.261742	1.50387	0.177237		0	2.79726	7.03224	1.97125	6.55706	2.59995	20.9501	11.2262		ydzX	unknown	unknown	ydzX
BSU06320		-0.0199739	0.963091	0.245295	0.574074		85.1867	64.3369	91.4191	80.8214	78.029	69.332	112.732	92.8715		yeaB	Mn(II) export	secondary manganese (II) efflux pump	mneS,ydxT,yeaB
BSU06330		0.088824	0.815605	-0.0516806	0.894067		169.486	164.106	130.599	197.125	161.304	194.129	170.594	142.879		yeaC	unknown	unknown	yeaC
BSU06340		0.139815	0.691112	-0.12967	0.71884		225.39	196.74	180.829	197.125	219.006	246.995	154.632	189.825		yeaD	unknown	unknown	yeaD
BSU06350		0.102974	0.746382	0.0117625	0.971218		515.557	432.642	277.271	313.429	508.828	510.457	285.321	309.231		yebA	unknown	unknown	yebA
BSU06360		0.0638826	0.860299	-0.0714632	0.845535		5252.29	4166.05	534.45	1028.99	4510.6	5341.16	632.495	850.131		guaA	biosynthesis of GMP	GMP synthetase (glutamine-hydrolysing)	guaA,guaB
BSU06370		0.29904	0.446173	-0.37183	0.382798		975.21	586.491	114.525	59.1376	1009.79	918.648	80.8077	55.1106		pbuG	hypoxanthine and guanine uptake	hypoxanthin/ guanine permease	pbuG,yebB
BSU06380		-0.498351	0.191106	0.249834	0.565927		397.538	411.197	55.2533	29.5688	258.348	311.127	59.8576	44.9049		yebC	unknown	unknown	yebC
BSU06390		0.741725	0.332511	-2.62418	3.34e-06		2.66208	3.72967	386.773	134.045	7.21277	4.33325	28.9312	51.0283		yebD	unknown	unknown	yebD
BSU06400		-0.180124	0.734038	-0.474027	0.40738		61.2279	52.2154	41.1888	25.6263	51.1451	48.5324	27.9335	20.4113		yebE	unknown	unknown	yebE,yebF
BSU06410		0.493507	0.445486	-0.139509	0.840428		23.9588	22.378	14.0645	23.655	33.441	32.9327	19.9525	13.2674		yebG	unknown	unknown	yebG
BSU06420		0.301998	0.539528	-0.237882	0.668646		135.766	77.3907	32.1474	25.6263	131.797	132.597	33.9193	15.3085		purE	purine biosynthesis	phosphoribosylaminoimidazole carboxylase (ATP-dependent)	purE
BSU06430		0.0620325	0.874824	0.00987797	0.981432		419.722	251.753	75.3454	80.8214	378.998	322.394	95.7721	61.2339		purK	purine biosynthesis	phosphoribosylaminoimidazole carboxylase (ATP-dependent)	purK
BSU06440		0.274979	0.42986	-0.362535	0.325841		552.826	361.778	156.719	137.988	578.333	531.256	115.725	113.283		purB	purine biosynthesis	adenylsuccinate lyase	purB
BSU06450		0.466601	0.285997	-0.119011	0.794497		86.074	70.8638	73.3362	63.0801	124.584	93.5981	69.8338	56.1311		purC	purine biosynthesis	phosphoribosylaminoimidazole succinocarboxamide synthase	purC
BSU06460		0.6194	0.356199	-0.389309	0.587698		20.4093	18.6484	20.0921	15.77	32.7853	28.5994	16.9596	10.2057		purS	purine biosynthesis	phosphoribosylformylglycinamidine synthase	purS,yexA
BSU06470		0.339691	0.445573	0.253773	0.588993		97.6097	73.6611	58.2671	51.2526	114.749	103.131	79.8101	52.0489		purQ	purine biosynthesis	phosphoribosylformylglycinamidine synthase	purQ
BSU06480		0.471851	0.21281	-0.198493	0.606053		235.151	185.551	230.055	216.838	357.36	228.795	223.468	165.332		purL	purine biosynthesis	phosphoribosylformylglycinamidine synthase	purL
BSU06490		0.656064	0.0777951	-0.385865	0.309611		167.711	144.525	170.783	205.01	289.822	205.396	151.639	133.694		purF	purine biosynthesis	glutamine phosphoribosyldiphosphate amidotransferase	purF,purB
BSU06500		0.931218	0.0369448	0.160042	0.731686		70.1015	60.6072	55.2533	63.0801	152.124	100.531	72.8267	59.1928		purM	purine biosynthesis	phosphoribosylaminoimidazole synthetase	purM
BSU06510		0.687201	0.206719	-0.486792	0.40022		39.0439	43.8237	47.2165	25.6263	77.3733	58.0655	31.924	20.4113		purN	purine biosynthesis	phosphoribosylglycinamide formyltransferase, irreversible	purN
BSU06520		0.57178	0.155031	-0.020205	0.960978		168.599	130.539	149.686	114.333	257.037	190.663	158.623	103.077		purH	purine biosynthesis	phosphoribosylaminoimidazole carboxamide formyltransferase	purH,purJ
BSU06530		0.49025	0.21188	-0.0738094	0.856213		103.821	118.417	111.511	86.7351	158.025	155.997	102.755	86.7481		purD	purine biosynthesis	phosphoribosylglycinamide synthetase	purD
BSU06540		0.0245646	0.972532	0.26577	0.712119		15.9725	24.2429	32.1474	15.77	30.1625	10.3998	25.9383	33.6787		yezC	unknown	similar to transcriptional regulator (Lrp family)	yezC
BSU06550		0.863794	0.302265	0.685879	0.407226		14.1978	11.189	52.2395	1.97125	33.441	15.5997	65.8433	28.5758		yecA	unknown	similar to L-methionine and branched chain amino acids exporter	yecA
BSU06559		-0.0639275	0.959676	-0.271173	0.826147		4.43681	0	8.03685	5.91376	3.27853	0.866649	6.98338	4.08226		yezF	unknown	unknown	yezF
BSU06030		-0.83891	0.01975	-1.1399	0.00156861		25309.3	28035	4464.47	8572.98	12794.8	16766.2	2536.96	3304.59		groEL	protein folding and re-folding	chaperonin and co-repressor for [[protein|HrcA]]	groEL
BSU06570		-0.235593	0.499622	-1.1401	0.00108436		1789.81	2033.6	5128.51	3311.71	1347.48	1892.76	1570.26	2217.69		yerB	unknown	[[protein|PcrA ]]interaction protein	yerB
BSU06580		-0.489522	0.215881	-1.09087	0.00584116		234.263	233.105	522.395	327.228	165.238	165.53	142.661	252.08		yerC	unknown	similar to Trp repressor of <i>S. aureus</i>	yerC
BSU06590		-0.30979	0.599013	0.205845	0.733405		39.9313	124.944	71.327	33.5113	50.4894	81.465	78.8124	44.9049		yerD	protection against paraquat stress	general stress protein, similar to glutamate synthase (ferredoxin), required for protection against paraquat stress	yerD
BSU06600		0.159261	0.64587	0.143042	0.69934		303.478	269.469	96.4422	108.419	339	301.594	120.713	105.118		pcrB	unknown	heptaprenylglyceryl phosphate synthase	pcrB,yerE
BSU06610		0.0692464	0.817559	0.269156	0.384089		1241.42	1175.78	299.373	366.653	1247.81	1289.57	402.043	400.062		pcrA	plasmid rolling-circle replication, conjugative transfer of ICEBs1	ATP-dependent DNA helicase, facilitates unwinding of ICEBs1 DNA for horizontal transfer	pcrA,yerF
BSU06620		0.0894787	0.786977	0.293159	0.385321		1705.51	1668.1	313.437	530.267	1731.72	1860.7	495.82	535.797		ligA	replication	DNA ligase (NAD-dependent)	ligA,lig, yerG
BSU06630		-0.0141299	0.964437	0.167324	0.606567		1252.07	1193.5	291.336	429.733	1234.04	1187.31	404.039	403.123		yerH	unknown	unknown	yerH
BSU06640		-0.303863	0.345053	-0.403759	0.205584		505.796	445.696	1260.78	1535.61	373.752	395.192	892.875	1212.43		yerI	unknown	unknown	yerI
BSU06650		-0.0587086	0.892426	-0.385671	0.379693		110.033	108.161	100.461	181.355	89.176	120.464	91.7816	120.427		sapB	unknown	a specific mutant activates alkaline phosphatase during sporulation independently of SigF and SigE	sapB
BSU06660		0.4109	0.42772	0.161882	0.764427		124.231	167.835	94.433	31.5401	121.961	270.395	86.7935	58.1722		opuE	compatible solute transport	proline transporter	opuE,yerK
BSU06670		-0.123905	0.720444	0.189282	0.599172		1231.66	1032.19	147.677	258.234	995.362	1079.85	211.497	247.997		gatC	translation	production of glutamyl-tRNA(Gln)	gatC,yerL, yedA
BSU06680		0.00680482	0.983815	-0.114093	0.736235		4668.41	4289.13	733.362	1220.21	4117.18	4883.57	794.11	1005.26		gatA	translation	production of glutamyl-tRNA(Gln)	gatA,yerM, yedB
BSU06690		-0.0222999	0.9487	0.00855215	0.98039		4475.85	4333.88	1356.22	2391.13	3815.55	4857.57	1653.07	2112.57		gatB	translation	production of glutamyl-tRNA(Gln)	gatB,yerN
BSU06700		-0.051811	0.901839	-0.303706	0.477202		96.7224	101.634	95.4376	137.988	80.6518	110.931	91.7816	94.9126		yerO	unknown	similar to transcriptional regulator (TetR family)	yerO
BSU06710		-0.111282	0.747962	-0.422681	0.222775		4398.65	3839.7	2957.56	5351.95	3799.16	3819.32	2680.62	3489.31		swrC	unknown	similar to acriflavin resistance protein	swrC,yerP
BSU06720		0.0174053	0.955405	0.189245	0.567316		1281.35	1117.97	166.765	161.643	1110.11	1319.04	170.594	205.134		dgkB	biosynthesis of lipoteichoic acid	diacylglycerol kinase	dgkB,yerQ
BSU06730		-0.0053878	0.987503	0.239525	0.511964		784.427	634.045	151.695	102.505	657.673	755.718	170.594	133.694		rlmCD	23S rRNA maturation	rRNA methyltransferase	rlmCD,yerS,yefA
BSU06740		0.193736	0.676802	-0.0646318	0.903656		86.9614	80.188	29.1336	21.6838	90.4874	101.398	23.943	25.5141		yefB	unknown	similar to site-specific recombinase	yefB
BSU06750		-0.0140362	0.980986	0.836508	0.218579		43.4807	40.094	11.0507	9.85627	36.0638	46.7991	16.9596	22.4524		yefC	unknown	similar to resolvase	yefC
BSU06760		0.24352	0.451891	0.00772025	0.981774		383.34	384.156	172.792	189.24	428.832	481.857	176.58	186.764		yeeA	unknown	unknown	yeeA
BSU06770		0.122697	0.748766	-0.0898921	0.817819		356.719	376.697	170.783	337.084	369.162	430.725	208.504	264.327		yeeB	unknown	unknown	yeeB
BSU06780		0.166436	0.664599	-0.043756	0.910716		218.291	236.834	161.742	258.234	232.12	279.928	163.611	240.854		yeeC	unknown	unknown	yeeC
BSU06790		0.337073	0.520775	0.0720289	0.894839		35.4944	41.9588	39.1796	37.4538	49.178	49.399	32.9217	47.9666		yeeD	unknown	unknown	yeeD
BSU06800		0.0239992	0.963279	-0.131696	0.805959		38.1565	51.283	40.1842	55.1951	39.9981	51.1323	37.9098	47.9666		yezA	unknown	unknown	yezA
BSU06811		-0.349797	0.417002	0.184473	0.672556		106.483	76.4583	77.3547	108.419	73.4391	69.332	106.746	103.077		yezG	inhibition of the cytotoxic activity of YeeF	putative antitoxin	yezG
BSU06812		-0.133824	0.718861	0.120017	0.747857		243.137	175.295	295.354	206.982	184.253	196.729	304.276	244.936		yeeF	unknown	putative toxin	yeeF
BSU06820		1.57421	0.0488927	0.573078	0.419389		6.21153	2.79726	76.35	33.5113	26.8839	3.4666	104.751	64.2956		yeeG	unknown	unknown	yeeG
BSU06830		0.0163038	0.965564	-0.466487	0.189147		90.5108	86.7149	1460.7	2556.72	91.7988	87.5316	1225.08	1665.56		rapH	control of sporulation initiation and ComA activity	response regulator aspartate phosphatase, dephosphorylates Spo0F-P, control of the phosphorelay, control of ComA activity	rapH,yeeH, yzqA
BSU06839		-0.354456	0.576342	-0.255176	0.628744		10.6483	10.2566	70.3224	118.275	9.83559	6.06655	71.8291	83.6864		phrH	control of [SW|sporulation] initiation	secreted regulator of the activity of phosphatase [[protein|RapH]]	phrH
BSU06840		-0.176646	0.595723	-0.267062	0.429099		995.619	893.257	405.861	642.629	779.634	889.182	420.998	444.967		yeeI	unknown	unknown	yeeI
BSU06850		0.195279	0.746435	-0.248395	0.688666		26.6208	22.378	30.1382	31.5401	26.2282	30.3327	28.9312	22.4524		yeeK	protection of the spore	inner spore coat protein	yeeK
BSU06860		-0.105546	0.769921	-0.631364	0.07658		153.513	156.646	329.511	449.446	139.01	149.064	219.478	278.614		yezE	unknown	similar to transcriptional regulator (TetR family)	yezE
BSU06870		-0.182607	0.750641	-0.541292	0.334605		29.2829	22.378	56.2579	63.0801	26.8839	18.1996	46.8884	33.6787		yesE	unknown	unknown	yesE,yeeL
BSU06880		0.0282306	0.957765	-0.392933	0.440747		31.945	24.2429	91.4191	92.6489	35.4081	21.6662	84.7982	54.09		yesF	unknown	unknown	yesF,yeeM, yfxB
BSU06890		0.76961	0.563281	-0.90191	0.48557		0.887361	0.932419	11.0507	1.97125	3.27853	0.866649	3.9905	2.04113		cotJA	polypeptide composition of the spore coat	polypeptide composition of the spore coat	cotJA
BSU06900		-0.261739	0.830801	0.924545	0.436477		2.66208	1.86484	6.02764	1.97125	2.62282	0.866649	10.9739	7.14396		cotJB	polypeptide composition of the spore coat	polypeptide composition of the spore coat	cotJB
BSU06910		0.719467	0.513834	0.475414	0.654499		4.43681	0.932419	15.0691	1.97125	6.55706	3.4666	15.962	10.2057		cotJC	polypeptide composition of the spore coat, may protect against oxidative stress	polypeptide composition of the spore coat, may protect against oxidative stress	cotJC
BSU06920		-0.00610474	0.987042	-0.310779	0.420602		171.261	147.322	128.59	169.528	150.157	167.263	124.703	113.283		yesJ	unknown	unknown	yesJ,yeeN,yfxC,yfxD
BSU06930		0.0387079	0.963777	0.507791	0.558003		15.0851	11.189	23.1059	1.97125	15.7369	11.2664	20.9501	18.3702		yesK	unknown	unknown	yesK
BSU06940		-0.737469	0.139066	-0.623891	0.1376		21.2967	28.905	356.635	548.008	20.9826	7.79984	282.328	298.005		yesL	unknown	unknown	yesL
BSU06950		-0.256629	0.520219	-0.404816	0.26965		44.3681	75.5259	603.768	786.53	57.0464	42.4658	534.728	509.262		yesM	unknown	two-component sensor kinase	yesM
BSU06960		-0.390222	0.401819	-0.359079	0.397544		27.5082	45.6885	216.995	238.522	34.0967	20.7996	191.544	161.249		yesN	unknown	two-component response regulator	yesN
BSU06970		1.08139	0.0498527	0.0767276	0.87036		8.87361	12.1214	107.493	108.419	26.8839	19.0663	127.696	100.015		rhiL	uptake of rhamnose oligosaccharides	[SW|ABC transporter] (sugar-binding protein) for rhamnose oligosaccharides	rhiL,yesO
BSU06980		0.663634	0.384125	-0.107363	0.870575		9.76097	0.932419	53.2441	65.0514	11.8027	6.06655	61.8528	46.946		rhiF	uptake of rhamnose oligosaccharides	[SW|ABC transporter] (membrane protein) for rhamnose oligosaccharides	rhiF,yesP
BSU06990		0.220957	0.740609	0.251152	0.663935		11.5357	5.59451	69.3178	49.2813	9.17988	11.2664	87.7911	55.1106		rhiG	uptake of rhamnose oligosaccharides	[SW|ABC transporter] (membrane protein) for rhamnose oligosaccharides	rhiG,yesQ
BSU07000		0.304351	0.600513	-0.0815364	0.87796		19.5219	12.1214	98.4514	74.9076	26.2282	12.9997	92.7792	71.4396		rhiN	intracellular degradation of disaccharides generated by [[protein|YesX]]	galacturonyl hydrolase, catalyses intracellular degradation of disaccharides generated by [[protein|YesX]]	rhiN,yesR
BSU07010		0.179788	0.7364	0.435246	0.386827		29.2829	31.7022	181.834	124.189	53.1122	15.5997	238.433	180.64		rhgR	regulation of pectin utilization	transcriptional activator (AraC family) of the rhamnogalacturonan operon	rhgR,yesS
BSU07020		1.09473	0.169377	-0.0538347	0.938396		4.43681	4.66209	65.2994	47.3101	18.3598	2.59995	69.8338	38.7815		yesT	pectin utilization	rhamnogalacturonan acetylesterase	yesT
BSU07030		0.533254	0.532671	0.659221	0.384814		6.21153	2.79726	47.2165	19.7125	11.8027	1.7333	71.8291	38.7815		yesU	unknown	unknown	yesU
BSU07040		1.48129	0.0951039	0.0483231	0.943986		1.77472	1.86484	56.2579	39.4251	9.83559	2.59995	65.8433	33.6787		yesV	unknown	unknown	yesV
BSU07050		1.07632	0.0545375	0.0594876	0.904799		15.0851	11.189	144.663	136.016	40.6538	16.4663	181.568	111.242		yesW	utilization of rhamnogalacturonan	rhamnogalacturonan lyase, generates oligosaccharides	yesW
BSU07060		0.588548	0.301256	0.151888	0.766225		15.0851	14.9187	143.659	108.419	33.441	12.1331	172.589	109.201		yesX	utilization of rhamnogalacturonan	rhamnogalacturonanlyase, degrades oligo- to disaccharides	yesX
BSU07070		0.497504	0.537595	0.154013	0.83476		12.4231	1.86484	71.327	55.1951	19.0155	1.7333	83.8006	58.1722		yesY	unknown	similar to rhamnogalacturonan acetylesterase	yesY
BSU07080		0.490783	0.334438	-0.108714	0.814327		26.6208	16.7835	175.806	137.988	40.6538	20.7996	158.623	132.674		yesZ	unknown	beta-galactosidase	yesZ
BSU07090		0.310183	0.608239	0.40508	0.494328		32.8324	34.4995	133.613	31.5401	53.7679	30.3327	141.663	83.6864		yetA	unknown	unknown	yetA
BSU07100		-0.1126	0.843565	0.249813	0.647401		21.2967	31.7022	91.4191	47.3101	29.5068	19.0663	101.758	66.3368		lplA	unknown	lipoprotein, putative ABC transporter (solute binding protein)	lplA
BSU07110		-0.172587	0.799107	0.245212	0.708425		19.5219	16.7835	60.2764	17.7413	19.6712	12.1331	50.8789	44.9049		lplB	unknown	transmembrane lipoprotein, putative [SW|ABC transporter] (permease)	lplB
BSU07120		-0.071056	0.922261	0.0699756	0.921641		17.7472	17.716	64.2948	11.8275	19.6712	13.8664	51.8765	30.617		lplC	unknown	transmembrane lipoprotein, putative [SW|ABC transporter] (membrane protein)	lplC
BSU07130		0.273327	0.568299	0.00429876	0.992737		46.1428	37.2967	98.4514	68.9939	57.0464	44.1991	91.7816	77.563		lplD	utilization of pectin	?-galacturonidase	lplD
BSU07140		-0.153107	0.773339	0.425791	0.415001		34.6071	32.6347	62.2856	45.3388	37.3752	22.5329	76.8172	70.419		yetF	unknown	unknown	yetF
BSU07150		-0.00550929	0.987673	0.442312	0.207493		251.123	243.361	646.966	1084.19	283.265	208.863	1181.19	1175.69		hmoA	degradation of heme	heme monooxygenase	hmoA,yetG
BSU07160		0.112865	0.797203	-0.810452	0.102723		115.357	107.228	38.175	51.2526	103.602	137.797	25.9383	23.473		yetH	unknown	unknown	yetH
BSU07170		-0.3266	0.387529	-0.64318	0.114261		273.307	261.077	81.3731	116.304	182.286	242.662	61.8528	62.2545		yetI	possible stressosome protein	split paralog of RsbR with YezB	yetI
BSU07180		-0.225832	0.66762	-0.32895	0.572329		81.6372	100.701	16.0737	45.3388	66.882	88.3982	23.943	22.4524		yezB	possible stressosome protein	split paralog of RsbR (with YetI)	yezB
BSU07190		1.40852	0.162932	1.3929	0.180525		7.98625	1.86484	4.01842	5.91376	26.8839	3.4666	17.9573	12.2468		yezD	unknown	unknown	yezD
BSU07200		0.170015	0.652161	-0.0964465	0.802012		957.463	821.461	221.013	445.503	972.412	1033.05	254.395	364.342		yetJ	export of calcium, homeostasis	pH-dependent calcium leak	yetJ
BSU07210		0.0746056	0.847742	0.0914326	0.821349		200.544	165.971	93.4283	122.218	197.368	188.93	91.7816	136.756		yetK	unknown	unknown	yetK
BSU07220		0.143193	0.820397	-0.329736	0.597884		25.7335	13.9863	37.1704	41.3963	18.3598	25.9995	27.9335	33.6787		yetL	regulation of yetM expression	transcriptional repressor of yetM and yetL, induction in response to flavonoids	yetL
BSU07230		0.0547078	0.931057	0.549903	0.398233		41.706	37.2967	48.2211	9.85627	46.5551	35.5326	55.8671	34.6992		yetM	unknown	FAD-dependent monooxygenase	yetM
BSU07240		-0.00949864	0.983795	0.319812	0.527394		233.376	190.213	64.2948	23.655	203.269	217.529	76.8172	37.7609		yetN	unknown	unknown	yetN
BSU07250		0.333827	0.602551	0.637705	0.312191		26.6208	41.0264	126.58	21.6838	55.735	30.3327	150.642	89.8098		yetO	fatty acid metabolism	cytochrome P450 (CYP102A2)/ NADPH-cytochrome P450 reductase	yetO,yfnJ
BSU07260		-0.17665	0.599984	-0.000229617	0.999467		5398.71	4611.74	354.626	599.261	4407	4435.51	411.022	538.859		yfnI	biosynthesis of lipoteichoic acid	polyglycerolphosphate lipoteichoic acid synthase, general stress protein, major secreted protein, required for survival at low temperature (4Â°C)	yfnI,yetP
BSU07270		0.856902	0.387039	0.76493	0.427922		5.32417	5.59451	31.1428	0	15.7369	6.06655	43.8955	15.3085		yfnH	unknown	similar to glucose-1-phosphate cytidylyltransferase	yfnH
BSU07280		0.384966	0.669884	0.425995	0.62795		10.6483	5.59451	39.1796	1.97125	12.4584	9.53314	38.9074	20.4113		yfnG	unknown	similar to CDP-glucose 4,6-dehydratase	yfnG
BSU07290		0.224815	0.792521	0.655833	0.421688		7.98625	9.32419	47.2165	7.88501	17.7041	2.59995	48.8837	43.8843		yfnF	unknown	unknown	yfnF
BSU07300		0.409617	0.51468	0.630554	0.309771		23.0714	19.5808	55.2533	17.7413	31.4739	25.9995	72.8267	45.9255		yfnE	unknown	unknown	yfnE
BSU07310		0.0538993	0.920433	0.201942	0.708261		33.7197	27.0401	42.1934	45.3388	29.5068	33.7993	51.8765	48.9872		yfnD	unknown	unknown	yfnD
BSU07320		0.0100586	0.977426	-0.56563	0.118048		291.942	206.997	270.239	252.32	228.186	274.728	168.599	182.681		yfnC	unknown	similar to fosmidmycin resistance protein	yfnC
BSU07330		-0.0729406	0.852801	-0.381225	0.333315		155.288	148.255	178.82	291.745	120.65	168.13	176.58	180.64		yfnB	unknown	putative [SW|HAD superfamily] phosphatase	yfnB
BSU07340		0.166149	0.647437	0.295766	0.463342		402.862	359.914	74.3408	47.3101	386.211	471.457	85.7958	67.3573		mtrA	uptake of methylthioribose	methylthioribose transporter	mtrA,yfnA
BSU07350		0.151413	0.651515	-0.590271	0.0786075		1029.34	879.271	1220.6	1929.86	978.313	1144.84	941.759	1136.91		yfmT	unknown	vanillin dehydrogenase	yfmT
BSU07360		0.201806	0.537134	-0.698377	0.0328618		501.359	472.736	756.468	1082.22	557.35	565.055	505.796	618.463		yfmS	control of chemotaxis	soluble chemotaxis receptor	yfmS
BSU07370		-0.227003	0.490314	-0.253399	0.443496		720.537	711.435	628.883	875.236	540.302	681.186	566.652	689.902		yfmR	unknown	similar to ABC transporter (ATP-binding protein)	yfmR
BSU07380		0.0300222	0.947218	-1.72037	0.000264436		154.401	120.282	225.032	94.6202	146.222	134.331	42.8979	52.0489		yfmQ	unknown	unknown	yfmQ
BSU07390		-0.00241382	0.995849	-0.333446	0.483739		66.5521	52.2154	63.2902	72.9364	59.6692	58.9322	52.8742	54.09		yfmP	regulation of the [[gene|yfmP]]-[[gene|yfmO]] operon	transcription repressor ([SW|MerR family]) of the [[gene|yfmP]]-[[gene|yfmO]] operon	yfmP
BSU07400		-0.215811	0.695421	0.137359	0.813389		95.835	64.3369	55.2533	17.7413	72.1277	64.9987	52.8742	30.617		yfmO	unknown	similar to multidrug-efflux transporter	yfmO
BSU07410		0.620275	0.620002	0.849039	0.489867		2.66208	0.932419	8.03685	0	3.93424	2.59995	13.9668	4.08226		yfmN	unknown	unknown	yfmN
BSU07420		0.0901281	0.787165	-0.0689306	0.84501		740.059	613.531	145.668	177.413	623.576	818.984	164.608	141.859		yfmM	unknown	similar to ABC transporter (ATP-binding protein)	yfmM
BSU07430		-0.0730656	0.857693	-0.0399114	0.927295		482.725	406.535	101.465	57.1663	361.294	483.59	102.755	54.09		yfmL	RNA helicase	DEAD-box RNA helicase	yfmL
BSU07440		-0.16451	0.693807	-0.399914	0.304758		63.0026	50.3506	312.432	532.238	46.5551	54.5989	281.331	353.116		yfmK	unknown	unknown	yfmK
BSU07450		-0.403203	0.276254	-0.487662	0.183637		378.016	478.331	1212.56	2162.46	282.609	362.259	1017.58	1373.68		yfmJ	unknown	similar to predicted oxidoreductase, Zn-dependent and NAD(P)-binding	yfmJ
BSU07460		-0.528733	0.243591	-0.377393	0.37916		66.5521	56.8775	201.926	411.992	43.9323	40.7325	190.547	276.573		yfmI	unknown	similar to macrolide-efflux transporter	yfmI
BSU07480		0.107189	0.796036	-0.358701	0.36155		75.4257	68.999	504.312	1013.22	81.3075	74.5319	482.851	691.944		yfmG	unknown	unknown	yfmG
BSU07490		-0.117139	0.723116	-0.189353	0.568721		472.076	373.9	442.027	577.577	390.145	389.126	414.015	476.604		fecF	iron uptake	iron/citrate ABC transporter (ATP-binding protein)	fecF,yfmF
BSU07500		0.0138222	0.969452	-0.382074	0.300519		279.519	200.47	191.88	238.522	249.824	234.862	175.582	152.064		fecE	iron uptake	iron/citrate ABC transporter (permease)	fecE,yfmE
BSU07510		0.0146425	0.970512	0.0388628	0.924656		236.925	139.863	112.516	116.304	209.826	170.73	118.717	116.344		fecD	[SW|acquisition of iron]	iron/citrate [SW|ABC transporter] (permease)	fecD,yfmD
BSU07520		-0.0224481	0.951053	0.0560284	0.879574		1678.89	935.216	437.004	676.14	1365.84	1207.24	547.697	607.237		fecC	iron uptake	iron/ citrate [SW|ABC transporter] (binding protein)	fecC,yfmC
BSU07530		-0.470781	0.434004	0.421583	0.391661		7.98625	15.8511	86.3961	108.419	10.4913	6.06655	127.696	133.694		yfmB	unknown	unknown	yfmB
BSU07540		0.338282	0.735334	0.593167	0.460058		2.66208	0.932419	19.0875	23.655	3.93424	0.866649	34.9169	30.617		yfmA	unknown	unknown	yfmA
BSU07550		-1.01461	0.154199	-0.416045	0.567		23.9588	320.752	58.2671	76.8789	44.588	118.731	47.886	51.0283		yflT	survival of ethanol stress	general stress protein, survival of ethanol stress	yflT
BSU07560		-0.201802	0.529696	-0.0356278	0.912128		2293.83	1486.28	1200.5	1210.35	1727.13	1553.9	1112.35	1238.97		pel	degradation of polygalacturonic acid	pectate lyase C	pel
BSU07570		-0.332365	0.561828	0.23287	0.692216		52.3543	77.3907	69.3178	21.6838	63.6035	38.1326	64.8457	45.9255		yflS	malate uptake	malate transporter	yflS
BSU07580		0.186301	0.617732	0.0742852	0.834284		94.9477	83.9177	525.409	800.329	85.8975	118.731	660.428	732.766		citS	regulation of citrate uptake	two-component sensor kinase, regulation of citrate uptake	citS,yflR
BSU07590		-0.200235	0.63593	0.122694	0.754342		49.6922	55.9451	254.165	461.273	46.5551	45.0658	345.179	430.679		citT	regulation of citrate uptake	two-component response regulator, regulation of citrate uptake	citT,yflQ
BSU07600		-0.00138394	0.997157	-0.0191813	0.95783		62.1153	72.7287	429.971	693.881	59.6692	75.3985	540.713	564.373		yflP	unknown	unknown, putative binding protein, may control CitS activity	yflP
BSU07610		-0.263859	0.654341	-0.804001	0.160468		61.2279	78.3232	248.138	1985.05	53.7679	61.5321	626.509	622.545		citM	uptake of citrate and magnesium	Mg<sup>2+</sup>-citrate transporter	citM,yflO
BSU07620		-0.214331	0.729079	-0.578821	0.328808		40.8186	40.094	126.58	1072.36	29.5068	39.8659	373.112	413.329		yflN	unknown	unknown	yflN
BSU07630		-0.0384753	0.912697	-0.0295549	0.935185		273.307	222.848	150.691	161.643	236.054	246.995	165.606	139.818		nos	production of nitric oxide	nitric-oxide synthase	nos,yflM
BSU07640		-0.131947	0.767364	-0.00347863	0.99408		86.9614	79.2556	56.2579	57.1663	67.5377	84.065	50.8789	62.2545		yflL	unknown	acylphosphatase	yflL
BSU07650		0.0280868	0.948315	-0.244886	0.589565		118.906	101.634	59.2717	96.5914	97.0445	128.264	64.8457	64.2956		yflK	unknown	unknown	yflK
BSU07660		-0.326831	0.643845	-0.0975869	0.895916		30.1703	18.6484	11.0507	23.655	20.9826	17.333	16.9596	14.2879		yflJ	unknown	unknown	yflJ
BSU07670		-0.373324	0.487677	-0.149643	0.797042		57.6785	64.3369	37.1704	19.7125	40.6538	52.8656	24.9406	27.5553		yflI	unknown	unknown	yflI
BSU07680		-0.451009	0.271992	-0.259032	0.542797		157.063	199.538	83.3823	139.959	114.749	144.73	88.7887	94.9126		yflH	unknown	general stress protein	yflH
BSU07690		-0.295942	0.390606	-0.205942	0.552745		614.054	635.909	505.317	674.169	414.406	601.455	442.946	575.599		yflG	removal of N-terminal methionine from nascent proteins	methionine aminopeptidase	yflG
BSU07700		-0.41777	0.274659	-0.716219	0.0624307		747.158	715.165	487.234	1021.11	484.567	604.921	398.053	509.262		nagP	N-acetylglucosamine uptake and phosphorylation	N-acetylglucosamine-specific phosphotransferase system, EIICB of the PTS	nagP,yflF
BSU07710		0.0104419	0.977388	-0.279037	0.455235		4654.21	3328.73	474.174	727.392	3732.28	4309.85	355.155	629.689		ltaS	biosynthesis of lipoteichoic acid	major polyglycerolphosphate lipoteichoic acid synthase, required for proper colony development	ltaS,yflE
BSU07720		-0.489597	0.735623	0.86664	0.552503		1.77472	1.86484	0	1.97125	1.96712	0	2.99288	2.04113		yflD	unknown	unknown	yflD
BSU07735		0.135361	0.846625	-0.24568	0.717159		9.76097	15.8511	34.1566	29.5688	11.147	17.333	29.9288	23.473		yflB	unknown	unknown	yflB
BSU07750		-0.619413	0.288205	-0.279198	0.635664		33.7197	173.43	96.4422	94.6202	57.0464	75.3985	88.7887	67.3573		yflA	protection against paraquat stress	general stress protein, similar to amino acid carrier protein, required for protection against paraquat stress	yflA
BSU07760		-0.709136	0.231478	-0.429064	0.475517		31.0576	137.998	65.2994	86.7351	40.6538	60.6655	60.8552	50.0077		yfkT	germination	general stress protein, part of the YfkQ-YfkR-YfkT germinant receptor of unknown specificity	yfkT
BSU07770		-0.852402	0.424015	-0.0654338	0.952787		5.32417	13.9863	9.04145	1.97125	5.24565	4.33325	7.98101	3.0617		yfkS	germination, survival of of stress conditions	D protein for the YfkQ-YfkR-YfkT germinant receptor of unknown specificity, general stress protein, survival of ethanol and paraquat stresses	yfkS
BSU07780		-0.195258	0.76847	0.0307711	0.963399		20.4093	41.0264	51.2349	17.7413	28.8511	24.2662	47.886	24.4936		yfkR	germination	part of the YfkQ-YfkR-YfkT germinant receptor of unknown specificity	yfkR
BSU07790		-0.175411	0.757824	0.115465	0.836507		31.945	33.5671	77.3547	37.4538	34.0967	23.3995	77.8148	48.9872		yfkQ	germination	part of the YfkQ-YfkR-YfkT germinant receptor of unknown specificity	yfkQ
BSU07800		-0.538806	0.0921347	0.048254	0.89449		10852.4	13586.3	86.3961	63.0801	7153.75	9595.54	81.8053	75.5219		treP	trehalose uptake and phosphorylation	trehalose-specific phosphotransferase system, EIIBC component of the PTS	treP,treB
BSU07810		-0.46373	0.217327	-0.0707906	0.861638		8680.17	10545.7	128.59	63.0801	5843.65	8025.17	116.722	69.3985		treA	trehalose utilization	phospho-alpha-glucosidase	treA,treC
BSU07820		-0.430871	0.236086	0.0773192	0.848114		3249.52	3593.54	47.2165	100.534	2078.59	2975.21	82.803	69.3985		treR	regulation of trehalose utilization	transcription repressor of the [[gene|treP]]-[[gene|treA]]-[[gene|treR ]]operon ([SW|GntR family])	treR,yfxA
BSU07830		-0.310058	0.375953	-0.37527	0.330318		1283.12	1371.59	72.3316	124.189	886.515	1248.84	76.8172	71.4396		hypO	protection against NaOCl stress	NAD(P)H-flavin nitroreductase	hypO,yfkO
BSU07840		0.7317	0.0379526	0.212306	0.51974		90.5108	62.472	1286.9	1638.11	143.6	112.664	1745.85	1646.17		yfkN	degradation of c-di-AMP	cell wall-anchored 3'5' cyclic dinucleotide 3' phosphodiesterase, degrades c-di-AMP	yfkN
BSU07850		-0.352492	0.614783	0.176844	0.808172		22.184	245.226	36.1658	33.5113	58.3578	148.197	36.9122	42.8638		yfkM	detoxification of methylglyoxal	glyoxalase III-like enzyme, general stress protein, survival of salt, paraquat and ethanol stresses	yfkM
BSU07860		0.162824	0.668991	-0.155128	0.699448		196.994	148.255	104.479	90.6776	182.942	204.529	81.8053	93.892		yfkL	unknown	similar to multidrug resistance protein	yfkL
BSU07870		0.23382	0.602778	-0.162649	0.72451		125.118	116.552	67.3086	145.873	125.24	160.33	77.8148	109.201		yfkK	unknown	unknown	yfkK
BSU07880		-0.448345	0.401701	0.168338	0.764337		82.5246	256.415	38.175	67.0226	89.176	156.864	52.8742	64.2956		yfkJ	survival of stress conditions	general stress protein, protein tyrosine phosphatase, required for protection against paraquat stress	yfkJ
BSU07890		-0.488104	0.377226	-0.104116	0.857196		58.5658	173.43	61.281	37.4538	57.0464	106.598	46.8884	45.9255		yfkI	protection against paraquat stress	general stress protein, required for protection against paraquat stress	yfkI
BSU07900		-0.431709	0.392185	0.024054	0.963089		135.766	441.966	106.488	96.5914	142.288	282.528	93.7768	113.283		yfkH	survival of stress conditions	general stress protein, survival of ethanol and paraquat stresses	yfkH
BSU07910		-0.0459681	0.906764	-0.0682453	0.863017		99.3845	124.944	158.728	128.131	100.323	116.998	130.689	143.9		yfkF	unknown	similar to multidrug-efflux transporter	yfkF
BSU07920		-0.17518	0.815375	0.172915	0.822398		22.184	142.66	62.2856	9.85627	42.6209	102.265	56.8647	27.5553		chaA	calcium export	H+/Ca2+ exchanger	chaA,yfkE
BSU07930		-0.159479	0.798071	-0.0286074	0.964565		28.3956	129.606	63.2902	27.5975	60.9807	79.7317	52.8742	37.7609		yfkD	unknown	unknown	yfkD
BSU07940		0.123287	0.779319	0.290494	0.563878		206.755	135.201	36.1658	21.6838	186.876	186.33	45.8908	27.5553		yfkC	resistance to osmotic downshock	mechanosensitive channel, similar to MscS	yfkC
BSU07955		-0.0553635	0.891797	0.165505	0.710103		446.343	291.847	79.3639	35.4826	333.099	376.992	66.8409	66.3368		yfkA	control of [[protein|Efp]] modification	putative Fe-S oxidoreductase, affects the level of [[protein|Efp]] modification	yfkA
BSU07970		-0.0184579	0.967787	0.105562	0.83103		105.596	95.1067	30.1382	57.1663	100.979	97.0647	48.8837	42.8638		yfjT	unknown	unknown	yfjT
BSU07980		0.379563	0.493204	0.0675645	0.905293		47.9175	34.4995	62.2856	25.6263	53.7679	54.5989	55.8671	38.7815		pdaA	spore cortex peptidoglycan synthesis	N-acetylmuramic acid deacetylase, spore cortex peptidoglycan synthesis	pdaA,yfjS
BSU07990		-0.0547104	0.89082	-0.633023	0.101421		85.1867	109.093	333.529	496.756	80.6518	106.598	222.471	307.19		yfjR	unknown	similar to 3-hydroxyisobutyrate dehydrogenase	yfjR
BSU08000		-0.196726	0.633207	0.516209	0.243222		266.208	335.671	80.3685	45.3388	219.006	305.061	113.729	71.4396		yfjQ	magnesium uptake	minor magnesium transporter	yfjQ
BSU08010		0.0937709	0.808386	-0.253436	0.508083		98.4971	96.0391	170.783	226.694	93.766	114.398	170.594	160.229		yfjP	unknown	similar to DNA-3-methyladenine glycosidase II	yfjP
BSU08020		-0.0383044	0.911984	-0.219978	0.530854		566.136	497.912	373.713	461.273	461.617	574.589	284.323	429.658		yfjO	unknown	similar to RNA methyltransferase	yfjO
BSU08029		-0.0915481	0.878274	-0.472225	0.379394		21.2967	11.189	76.35	177.413	15.7369	14.733	73.8243	105.118		yfzA	unknown	unknown	yfzA
BSU08030		-0.119493	0.7377	0.254283	0.504683		395.763	311.428	113.52	78.8501	314.083	336.26	117.72	115.324		yfjN	tRNA modification	putative tRNA-dihydrouridine synthase 2	yfjN,dusC
BSU08040		0.0228619	0.963211	0.0907525	0.866805		74.5383	53.1479	29.1336	31.5401	62.2921	67.5987	30.9264	33.6787		yfjM	unknown	unknown	yfjM
BSU08050		-0.141674	0.753514	0.271533	0.576844		110.92	107.228	50.2303	35.4826	95.0774	102.265	65.8433	39.8021		yfjL	unknown	similar to ribosomal protein L6	yfjL,yztA
BSU08060		0.308124	0.630971	-0.0135278	0.974497		5.32417	4.66209	399.833	362.711	10.4913	1.7333	438.955	316.375		acoA	acetoin utilization	acetoin dehydrogenase E1 component (TPP-dependent alpha subunit)	acoA,yfjK
BSU08070		0.429835	0.434797	0.162274	0.688197		10.6483	6.52693	391.796	348.912	16.3927	6.9332	483.849	346.992		acoB	acetoin utilization	acetoin dehydrogenase E1 component (TPP-dependent beta subunit)	acoB,yfjJ
BSU08080		0.241458	0.577778	0.354256	0.331257		21.2967	27.0401	562.579	484.928	32.1296	25.1328	811.07	533.756		acoC	acetoin utilization	acetoin dehydrogenase E2 component (dihydrolipoamide acetyltransferase)	acoC,yfjI
BSU08090		0.581974	0.205171	0.256896	0.521676		23.0714	22.378	373.713	309.487	45.8994	22.5329	468.884	351.075		acoL	acetoin utilization	acetoin dehydrogenase E3 component (dihydrolipoamide dehydrogenase)	acoL,yfjH
BSU08100		-0.898759	0.0234354	-0.198183	0.610683		248.461	457.818	3680.88	6755.48	164.582	209.729	3972.55	5098.75		acoR	regulation of acetoin utilization	transcriptional activator of the acoA-acoB-acoC-acoL operon	acoR,yfjG, yzcB
BSU08110		-0.743672	0.137848	-0.286572	0.527803		30.1703	46.6209	240.101	607.146	18.3598	26.8661	314.252	373.527		sspH	protection of spore DNA	small acid-soluble spore protein (minor)	sspH,yfjU
BSU08120		-0.48101	0.350954	-0.339766	0.48386		31.0576	30.7698	109.502	76.8789	19.6712	24.2662	70.8314	76.5424		yfjF	unknown	unknown	yfjF
BSU08130		-0.172825	0.704834	-0.0882552	0.837892		57.6785	30.7698	160.737	163.614	39.3424	38.9992	162.613	141.859		yfjE	unknown	unknown	yfjE
BSU08140		0.0609372	0.893163	-0.0730566	0.864329		49.6922	28.905	154.709	155.729	37.3752	45.0658	146.651	147.982		yfjD	unknown	unknown	yfjD
BSU08150		0.213476	0.683767	-0.576704	0.239421		37.2692	13.9863	147.677	132.074	28.8511	31.1994	88.7887	96.9537		yfjC	unknown	unknown	yfjC
BSU08160		0.032774	0.951485	-0.423082	0.404725		47.9175	14.9187	235.078	141.93	30.8182	33.7993	163.611	116.344		yfjB	unknown	unknown	yfjB
BSU08170		0.96631	0.161431	-0.124254	0.822612		7.09889	2.79726	93.4283	63.0801	10.4913	10.3998	82.803	61.2339		yfjA	unknown	unknown	yfjA
BSU08180		-0.116631	0.820795	0.257871	0.608997		107.371	109.093	310.423	1013.22	91.7988	107.465	435.963	1150.18		malA	maltose utilization	6-phospho-alpha-glucosidase	malA,glvG, glvA
BSU08190		-0.0705017	0.895745	0.134185	0.792991		40.8186	44.7561	167.769	480.986	40.6538	40.7325	196.532	513.345		glvR	regulation of maltose utilization	transcriptional activator of the malA-glvR-malP operon	glvR,yfiA, malR
BSU08200		-0.371829	0.444937	-0.176202	0.702874		54.129	72.7287	437.004	1044.76	57.0464	39.8659	414.015	889.933		malP	maltose uptake and phosphorylation	maltose-specific phosphotransferase system, EIICB of the PTS	malP,glvC
BSU08210		-0.433119	0.220301	-0.352392	0.325702		259.109	295.577	292.34	218.809	182.286	227.062	199.525	201.051		yfiB	unknown	similar to [SW|ABC transporter] (ATP-binding protein)	yfiB
BSU08220		-0.539363	0.116057	-0.392133	0.263159		307.914	386.954	272.248	238.522	215.072	260.861	193.539	194.928		yfiC	unknown	similar to [SW|ABC transporter] (ATP-binding protein)	yfiC
BSU08230		-0.230389	0.760208	0.267158	0.733789		25.7335	16.7835	23.1059	5.91376	20.9826	14.733	21.9478	15.3085		catD	viability in the presence of catechol	essential for viability in the presence of catechol	catD,yfiD
BSU08240		0.174355	0.790125	0.587593	0.382791		46.1428	26.1077	47.2165	7.88501	43.9323	38.1326	48.8837	39.8021		catE	essential for the viability in the presence of catechol	catechol 2,3-dioxygenase	catE,yfiE
BSU08250		0.520108	0.416418	0.305743	0.613708		20.4093	9.32419	49.2257	61.1088	29.5068	13.8664	88.7887	47.9666		yfiF	unknown	similar to transcription factor ([SW|AraC family])	yfiF
BSU08260		0.1356	0.749597	-0.0572528	0.883402		40.8186	36.3643	189.871	262.177	39.3424	45.9324	207.506	224.524		yfiG	uptake of D-chiro-inositol	D-chiro-inositol transport protein	yfiG
BSU08270		0.171057	0.741727	0.0827124	0.86011		22.184	20.5132	94.433	175.442	28.1954	19.9329	156.627	126.55		yfiH	unknown	unknown	yfiH
BSU08280		0.0660991	0.88056	-0.145587	0.713072		34.6071	30.7698	221.013	291.745	41.3095	26.8661	236.437	224.524		yfiI	unknown	unknown	yfiI
BSU08290		-0.0612979	0.88335	-0.194647	0.659851		174.81	113.755	79.3639	72.9364	123.273	153.397	73.8243	59.1928		lnrJ	involved in resistance to linearmycin	two-component sensor kinase, involved in resistance to linearmycin	lnrJ,yfiJ
BSU08300		0.192965	0.683462	0.0881463	0.863985		78.0878	63.4045	32.1474	39.4251	74.0948	88.3982	41.9003	33.6787		lnrK	resistance to linearmycin	two-component response regulator, involved in resistance to linearmycin	lnrK,yfiK
BSU08310		0.0455759	0.960237	0.745782	0.397251		8.87361	7.45935	40.1842	1.97125	12.4584	4.33325	52.8742	24.4936		lnrL	resistance to linearmycin	similar to [SW|ABC transporter] (ATP-binding protein), involved in resistance to linearmycin	yfiL
BSU08320		0.687229	0.440896	0.347612	0.690459		13.3104	2.79726	35.1612	5.91376	19.6712	7.79984	34.9169	20.4113		lnrM	resistance to linearmycin	similar to ABC transporter (membrane protein), involved in resistance to linearmycin	yfiM
BSU08330		0.028025	0.965322	-0.0589717	0.926934		23.0714	25.1753	54.2487	21.6838	21.6383	27.7328	48.8837	25.5141		lnrN	resistance to linearmycin	similar to ABC transporter (membrane protein), involved in resistance to linearmycin	yfiN
BSU08340		0.0814307	0.837906	0.0383401	0.924087		184.571	157.579	132.608	246.407	168.516	194.129	177.577	208.195		padR	regulation of the phenolic acid stress response	repressor of [[gene|yveF]]-[[gene|yveG]]-[[gene|padC]], induction occurs by binding of phenolic acids,stress response	padR,yfiO
BSU08350		0.245121	0.60032	0.597041	0.268582		163.274	101.634	27.1244	15.77	128.518	187.196	40.9027	27.5553		lipB	lipid degradation	extracellular esterase, lipase	lipB,yfiP
BSU08360		0.537961	0.318208	0.354915	0.498301		25.7335	22.378	66.304	43.3676	35.4081	35.5326	83.8006	59.1928		yfiQ	unknown	unknown	yfiQ
BSU08370		0.113693	0.80573	-0.228903	0.617176		66.5521	52.2154	83.3823	155.729	59.6692	69.332	98.765	102.057		yfiR	control of [[gene|yfiS ]]expression	transcriptional regulator ([SW|TetR family]) of the [[gene|yfiS]]-[[gene|yfiR ]]operon	yfiR
BSU08380		-0.123872	0.81261	-0.391289	0.456054		50.5796	31.7022	71.327	53.2238	34.7524	40.7325	47.886	46.946		yfiS	unknown	similar to multidrug resistance protein	yfiS
BSU08390		-0.0051504	0.989698	-0.096418	0.809919		161.5	127.741	150.691	240.493	149.501	138.664	152.637	210.237		bstA	detoxification	bacillithiol S-transferase	bstA,yfiT
BSU08400		0.0150789	0.975165	-0.0919071	0.845663		41.706	50.3506	139.64	80.8214	53.7679	38.9992	119.715	88.7892		yfiU	unknown	similar to multidrug-efflux transporter	yfiU
BSU08410		0.167997	0.699694	0.384369	0.383357		68.3268	56.8775	69.3178	78.8501	67.5377	73.6652	94.7745	98.9949		yfiV	unknown	similar to transcriptional regulator (MarR family)	yfiV
BSU08425		-0.0975992	0.758043	0.130707	0.686496		1165.99	1277.41	345.584	457.331	1022.9	1259.24	411.022	466.399		mprF	lysyl-phosphatidylglycerol lipid biosynthesis	synthesis of lysylphosphatidylglycerol (L-PG), lysinylation of phosphatidylglycerol provides some resistance against positively charged antimicrobial peptides	mprF,yfiW, yfiX
BSU08440		0.0319106	0.939133	0.0411698	0.922105		1991.24	1002.35	425.953	841.725	1664.84	1397.04	511.782	789.918		yfiY	[SW|acquisition of iron]	[SW|ABC transporter for the siderophore schizokinen and arthrobactin (binding protein), works with ATPase [[protein|YusV]]	yfiY
BSU08450		0.0615566	0.875931	-0.0507776	0.905412		374.466	215.389	77.3547	67.0226	337.689	278.194	77.8148	62.2545		yfiZ	[SW|acquisition of iron]	[SW|ABC transporter] for the siderophore schizokinen and arthrobactin (permease), works with ATPase [[protein|YusV]]	yfiZ
BSU08460		-0.0883388	0.817708	0.0171196	0.967044		378.016	245.226	84.3869	68.9939	333.099	252.195	73.8243	82.6658		yfhA	[SW|acquisition of iron]	[SW|ABC transporter] for the siderophore schizokinen and arthrobactin (permease), works with ATPase [[protein|YusV]]	yfhA
BSU08470		0.319715	0.386453	-0.0679574	0.850673		133.992	134.268	377.732	634.744	173.106	162.93	439.953	521.509		yfhB	unknown	unknown	yfhB
BSU08480		-0.0367215	0.922628	0.105096	0.781188		789.752	559.451	610.8	1188.67	676.033	638.721	835.013	1098.13		yfhC	unknown	unknown	yfhC
BSU08490		-0.288454	0.714401	0.266201	0.750246		10.6483	29.8374	12.0553	9.85627	14.4255	18.1996	17.9573	9.18509		yfhD	survival of ethanol stress and low temperatures	general stress protein, survival of ethanol stress and low temperatures	yfhD
BSU08500		-0.114616	0.90433	0.709344	0.480551		7.09889	10.2566	6.02764	3.94251	7.21277	8.66649	10.9739	7.14396		yfhE	survival of stress conditions and low temperatures	general stress protein, survival of salt, ethanol and paraquat stresses and low temperatures	yfhE
BSU08510		-0.0533608	0.897847	0.111258	0.79226		82.5246	110.958	103.474	100.534	79.9961	106.598	114.727	106.139		yfhF	survival of ethonol stress and at low temperatures	general stress protein, similar to cell division inhibitor	yfhF
BSU08520		-0.190775	0.597547	0.0541544	0.882179		299.928	303.968	220.009	333.142	226.874	301.594	262.376	309.231		recX	[SW|DNA repair/ recombination]	recombination protein, modulates the SOS response and facilitates [[protein|RecA]]-mediated recombinational repair and genetic recombination	recX,yfhG
BSU08530		-0.230325	0.627584	-0.215065	0.656097		110.033	105.363	76.35	136.016	77.3733	105.731	59.8576	120.427		yfhH	unknown	unknown	yfhH
BSU08540		0.0783056	0.872911	0.253373	0.629845		213.854	220.983	72.3316	17.7413	224.907	234.862	72.8267	39.8021		yfhI	unknown	similar to antibiotic resistance protein	yfhI
BSU08550		-0.113908	0.90927	0.494128	0.647655		7.98625	13.9863	7.03224	0	10.4913	9.53314	6.98338	5.10283		sspK	protection of spore DNA	small acid-soluble spore protein (minor) SASP	sspK
BSU08560		-0.784321	0.0892558	-0.400059	0.384141		70.1015	100.701	106.488	128.131	39.9981	58.0655	70.8314	105.118		yfhJ	unknown	unknown	yfhJ
BSU08570		-0.398161	0.528861	-0.516556	0.415246		23.0714	166.903	103.474	157.7	47.8665	94.4648	87.7911	90.8304		yfhK	survival of ethonol stress and at low and high temperatures	general stress protein, similar to cell division inhibitor	yfhK
BSU08580		-0.367116	0.425944	-0.563313	0.207434		53.2417	74.5935	131.603	260.205	49.8337	48.5324	119.715	140.838		yfhL		general stress protein, important for survival at low temperature (4Â°C) and during ethanol stress	yfhL
BSU08590		-0.411097	0.238624	-0.806023	0.0188088		183.684	244.294	576.644	770.76	156.714	163.797	354.157	409.247		yfhM	survival of ethanol stress	general stress protein, similar to epoxide hydrolase	yfhM
BSU08600		-0.0516242	0.886127	-0.174596	0.657886		615.829	726.354	69.3178	110.39	541.613	753.118	69.8338	86.7481		csbB	lipoteichoic acid glycosylation , survival of stress conditions	lipoteichoic acid glycosyltransferase, general stress protein, required for protection against paraquate stress	csbB,yfhN
BSU08610		0.0436123	0.913324	0.0736212	0.86366		1372.75	1369.72	128.59	51.2526	1337.64	1490.64	124.703	69.3985		yfhO	lipoteichoic acid glycosylation	required for lipoteichoic acid glycosylation	yfhO
BSU08620		-0.0696389	0.840282	-0.278689	0.424191		284.843	277.861	284.303	368.624	232.12	304.194	254.395	280.656		yfhP	unknown	unknown	yfhP
BSU08630		-0.0413193	0.901783	0.0419186	0.907592		449.005	468.074	110.507	104.476	389.489	501.79	109.739	112.262		mutY	DNA repair	A/G-specific adenine glycosylase, error prevention oxidized guanine system, releases adenines from 8-oxo-G:A mismatches	mutY,yfhQ
BSU08640		0.0552384	0.889454	0.47566	0.374289		256.447	236.834	11.0507	17.7413	217.694	295.527	17.9573	21.4319		yfhS	unknown	unknown	yfhS
BSU08650		-0.139029	0.67313	0.0796509	0.820357		887.361	898.852	125.576	163.614	697.671	922.982	139.668	164.311		fabL	fatty acid biosynthesis	enoyl-acyl carrier protein reductase	fabL,yfhR,ygaA
BSU08660		-0.168642	0.692031	-0.161645	0.716821		371.804	338.468	75.3454	147.844	256.381	374.393	69.8338	126.55		sspE	protection of spore DNA	small acid-soluble spore protein (major gamma-type SASP)	sspE
BSU08670		1.15754	0.152106	-0.150635	0.819881		5.32417	0.932419	47.2165	51.2526	10.4913	5.1999	37.9098	50.0077		ygaB	unknown	unknown	ygaB
BSU08680		-0.454832	0.22696	-0.268752	0.478494		402.862	489.52	317.455	512.526	261.627	386.526	295.297	388.836		ygaC	unknown	unknown	ygaC
BSU08690		-0.294821	0.380032	-0.0305601	0.929966		638.9	630.315	183.843	264.148	457.683	574.589	222.471	213.298		ygaD	unknown	similar to [SW|ABC transporter] (ATP-binding protein)	ygaD
BSU08700		-0.165703	0.63809	0.10023	0.811001		828.795	576.235	47.2165	33.5113	578.333	672.52	45.8908	42.8638		ygaE	unknown	unknown	ygaE
BSU08710		-0.195856	0.544087	0.000147833	0.999647		1110.09	1048.04	234.073	313.429	826.845	1054.71	255.392	289.841		gsaB	biosynthesis of heme, modification of [[protein|Efp]]	glutamate-1-semialdehyde aminotransferase, required for [[protein|Efp]] modification	gsaB
BSU08720		-0.195445	0.625773	0.0761285	0.849512		232.489	247.091	226.036	404.107	173.762	244.395	263.373	398.021		ygaF	resistance against oxidative stress	similar to thioredoxin-dependent hydroperoxide peroxidase	ygaF
BSU08730		-0.507978	0.147997	-0.173731	0.619163		1057.73	1308.18	3840.61	6353.35	697.016	958.514	3971.55	5046.7		perR	regulation of the response to peroxide	transcriptional repressor of the peroxide regulon, sensor of the intracellular Fe/Mn ratio	perR,ygaG
BSU08740		-0.242067	0.560942	-0.465369	0.262577		156.176	124.944	163.751	321.314	108.847	128.264	160.618	185.743		ygzB	unknown	unknown	ygzB
BSU08750		-0.11557	0.773391	-0.168475	0.679589		568.799	525.884	186.857	415.934	413.095	596.255	241.425	289.841		ygxA	unknown	unknown	ygxA
BSU08760		-0.363275	0.255384	-0.706801	0.0282911		2278.74	2428.02	920.219	1431.13	1898.92	1748.9	727.269	702.149		spo0M	sporulation	sporulation-control gene	spo0M,ygaI
BSU08770		0.561039	0.593651	0.442975	0.678083		11.5357	1.86484	15.0691	0	9.17988	12.1331	11.9715	11.2262		ygzA	unknown	unknown	ygzA
BSU08779		0.0644977	0.9533	1.37512	0.201826		2.66208	4.66209	11.0507	0	5.90135	1.7333	15.962	20.4113		ygzC	unknown	unknown	ygzC
BSU08780		0.412443	0.711982	0.555698	0.618904		3413.68	664.814	2418.09	1959.43	5159.09	610.121	5899.96	1072.61		ygaJ	unknown	unknown	ygaJ
BSU08790		0.226802	0.637544	0.215712	0.657218		70.1015	63.4045	115.53	47.3101	80.6518	76.2651	101.758	91.8509		thiC	biosynthesis of thiamine	4-amino-5-hydroxymethyl-2-methylpyrimidine phosphate (HMP-P) synthase, biosynthesis of the pyrimidine moiety of thiamine	thiC,thiA
BSU08800		0.557225	0.424933	0.697365	0.294061		17.7472	7.45935	60.2764	21.6838	27.5397	10.3998	73.8243	65.3162		ygaK	unknown	similar to reticuline oxidase	ygaK
BSU08810		0.0800759	0.947563	0.898855	0.381147		0	1.86484	12.0553	7.88501	1.96712	0	23.943	16.3291		senS	regulation of extracellular enzyme genes	transcriptional regulator of extracellular enzyme genes	senS
BSU08820		-1.04498	0.0056372	0.0999438	0.788284		438.356	716.097	63398.7	112470	241.956	310.26	81452.2	107233		katA	detoxification (degradation) of hydrogen peroxide	main vegetative catalase 1	katA,kat-19
BSU08830		1.2794	0.235264	0.601685	0.539386		3.54944	0	36.1658	7.88501	11.147	0	33.9193	37.7609		ssuB	sulfonate uptake	aliphatic sulfonate [SW|ABC transporter] (binding protein)	ssuB,ygaL
BSU08840		1.91022	0.0557249	0.590829	0.484456		1.77472	0.932419	30.1382	15.77	12.4584	1.7333	49.8813	22.4524		ssuA	sulfonate uptake	aliphatic sulfonate ABC transporter (binding lipoprotein)	ssuA,ygbA,yzeA
BSU08850		1.23754	0.193472	0.42085	0.623139		3.54944	1.86484	34.1566	11.8275	13.1141	1.7333	38.9074	25.5141		ssuC	sulfonate uptake	aliphatic sulfonate ABC transporter (permease)	ssuC,ygaM, yzeB
BSU08860		0.720482	0.354755	-0.00245924	0.997221		10.6483	2.79726	94.433	23.655	16.3927	6.9332	69.8338	50.0077		ssuD	sulfonate reduction	aliphatic sulfonate monooxygenase	ssuD,ygcA, yzeC
BSU08870		-0.0251629	0.958286	-0.258938	0.571889		37.2692	30.7698	91.4191	122.218	31.4739	35.5326	87.7911	88.7892		ygaN	unknown	unknown	ygaN
BSU08880		0.672477	0.442104	-0.15159	0.845749		3.54944	3.72967	22.1013	25.6263	7.21277	5.1999	23.943	18.3702		rpsNB	translation	alternative ribosomal protein S14*, can replace RpsN under conditions of zinc limitation	rpsNB,rpsNB,yhzA
BSU08890		-0.0799817	0.864543	-0.00496434	0.991701		47.9175	74.5935	70.3224	65.0514	55.0793	60.6655	67.8386	67.3573		ygaO	unknown	unknown	ygaO
BSU08899		0.0366612	0.943819	-0.327494	0.547584		48.8049	54.0803	32.1474	59.1376	48.5222	57.1989	32.9217	37.7609		ygzD	unknown	similar to transcription regulator (Xre family)	ygzD
BSU08900		-0.124135	0.76148	-0.321206	0.445978		132.217	103.498	90.4145	124.189	104.257	111.798	79.8101	89.8098		yhzB	unknown	unknown	yhzB
BSU08910		0.115859	0.795824	0.242663	0.604149		158.838	79.2556	68.3132	68.9939	125.24	133.464	92.7792	70.419		queG	synthesis of queuosine, tRNA modification	epoxyqueuosine reductase	queG,ygaP,yhbA
BSU08920		0.670178	0.405375	0.181708	0.818343		14.1978	10.2566	55.2533	5.91376	27.5397	12.9997	46.8884	25.5141		yhbB	unknown	spore coat protein, amidase	yhbB,ygaQ
BSU08930		-0.109823	0.755873	0.557394	0.159328		464.977	436.372	49.2257	65.0514	354.737	480.124	77.8148	89.8098		cspR	translation	similar to tRNA (Um34/Cm34) methyltransferase	cspR,ygaR, trmL
BSU08940		0.152607	0.691461	-0.11231	0.761361		70.9889	64.3369	214.986	220.78	75.4062	75.3985	211.497	190.846		yhbD	unknown	unknown	yhbD,ygaS
BSU08950		0.167921	0.633962	-0.0922145	0.785889		99.3845	95.1067	358.644	394.251	105.569	113.531	327.221	377.609		yhbE	assembly of the flagellar hook and filament	bactofilin, required for flagellar hook- and filament assembly	yhbE,yzdA, ygaT
BSU08960		0.315771	0.372959	-0.0743701	0.827163		118.019	86.7149	470.156	583.491	122.617	133.464	486.841	511.303		yhbF	assembly of the flagellar hook and filament	bactofilin, required for flagellar hook- and filament assembly	yhbF,yzdB
BSU08970		0.722503	0.349774	0.793379	0.289014		21.2967	8.39177	100.461	11.8275	40.6538	10.3998	130.689	75.5219		prkA	control of [[protein|SigK]]-dependent gene expression	putative serine protein kinase	prkA
BSU08980		-0.172258	0.795087	0.392501	0.547904		27.5082	22.378	62.2856	19.7125	31.4739	12.1331	62.8504	48.9872		yhbH	sporulation	SigE-dependent sporulation gene	yhbH,yzdC
BSU08990		-0.1459	0.755013	0.50738	0.377701		160.612	157.579	17.0783	11.8275	95.0774	192.396	21.9478	21.4319		yhbI	unknown	similar to transcriptional regulator ([SW|MarR family])	yhbI
BSU09000		-0.274366	0.556804	0.67625	0.234591		270.645	272.266	24.1105	3.94251	183.598	263.461	32.9217	18.3702		yhbJ	unknown	unknown	yhbJ
BSU09010		-0.202695	0.568936	0.150724	0.714783		519.106	575.302	52.2395	41.3963	402.603	546.856	60.8552	44.9049		yhcA	secretion of cyclic di-AMP	c-di-AMP exporter	yhcA
BSU09020		-0.134733	0.754254	0.072364	0.889		218.291	193.943	29.1336	15.77	145.567	229.662	26.9359	22.4524		yhcB	unknown	unknown	yhcB
BSU09030		-0.364771	0.480449	0.468663	0.474918		97.6097	81.1204	12.0553	5.91376	61.6364	76.2651	11.9715	15.3085		yhcC	unknown	unknown	yhcC
BSU09040		0.799144	0.584601	1.07599	0.461763		0	0.932419	0	1.97125	1.96712	0.866649	1.99525	4.08226		yhcD	unknown	unknown	yhcD
BSU09050		-0.0279837	0.949936	0.096447	0.842786		101.159	89.5122	46.2119	33.5113	86.5532	100.531	43.8955	42.8638		yhcE	unknown	similar to ABC transporter (membrane protein)	yhcE
BSU09060		-0.252789	0.594712	0.566236	0.28118		96.7224	93.2419	28.129	27.5975	80.6518	77.9984	29.9288	54.09		yhcF	unknown	similar to transcriptional regulator (GntR family)	yhcF
BSU09070		-0.215063	0.584811	0.279798	0.53086		189.008	189.281	38.175	41.3963	141.633	183.73	47.886	48.9872		yhcG	unknown	similar to [SW|ABC transporter] (ATP-binding protein)	yhcG
BSU09080		-0.186425	0.606705	0.397876	0.326063		284.843	274.131	60.2764	45.3388	243.267	246.995	74.8219	67.3573		yhcH	unknown	similar to [SW|ABC transporter] (ATP-binding protein)	yhcH
BSU09090		-0.0368464	0.921613	0.443522	0.287504		237.813	245.226	49.2257	53.2238	231.464	239.195	82.803	57.1517		yhcI	unknown	similar to ABC transporter (membrane protein)	yhcI
BSU09100		-0.0358436	0.934197	-0.172769	0.692125		5538.91	5591.71	526.413	1703.16	4645.68	6206.08	875.916	1092.01		cspB	RNA chaperone	major cold-shock protein	cspB
BSU09110		-0.00323197	0.992469	-0.0890515	0.804682		398.425	389.751	124.571	175.442	364.573	422.058	137.672	141.859		yhcJ	unknown	similar to [SW|ABC transporter] (binding lipoprotein)	yhcJ
BSU09120		0.180798	0.650322	0.345938	0.440481		409.961	313.293	57.2625	29.5688	354.081	467.991	68.8362	45.9255		dgcK	synthesis of c-di-GMP	diguanylate cyclase	dgcK,yhcK
BSU09130		1.56537	0.00406328	0.172286	0.762118		231.601	174.362	68.3132	57.1663	1041.92	205.396	89.7863	53.0694		tcyP	cystine uptake	cystine transporter, membrane protein	tcyP,yhcL
BSU09140		0.464674	0.592479	0.820181	0.348928		2.66208	22.378	23.1059	5.91376	24.2611	11.2664	30.9264	25.5141		yhcM	unknown	general stress protein	yhcM
BSU09150		0.875585	0.254709	0.892085	0.267467		12.4231	12.1214	11.0507	9.85627	34.7524	12.1331	23.943	17.3496		yhcN	efficient spore [SW|germination]	spore lipoprotein	yhcN
BSU09165		0.751953	0.446475	0.542645	0.559778		4.43681	3.72967	42.1934	1.97125	12.4584	2.59995	47.886	21.4319		yhcO	unknown	unknown	yhcO
BSU09180		0.323787	0.665705	0.474748	0.505038		8.87361	9.32419	31.1428	17.7413	14.4255	8.66649	44.8932	25.5141		yhcQ	unknown	unknown	yhcQ
BSU09190		-0.0170515	0.960693	-0.310779	0.350527		167.711	151.052	1665.64	2515.32	177.696	136.931	1568.27	1790.07		yhcR	utilization of nucleic acids	extracellular non-specific endonuclease, Rnase	yhcR
BSU09200		0.0719492	0.872383	-0.390129	0.341517		44.3681	27.9726	232.064	344.969	43.9323	32.066	204.513	231.668		yhcS	anchoring of proteins to the cell wall	sortase	yhcS
BSU09210		0.0103611	0.982573	-0.181626	0.71483		62.1153	72.7287	60.2764	45.3388	62.2921	73.6652	53.8718	39.8021		yhcT	RNA modification	similar to pseudouridylate synthase	yhcT
BSU09220		-0.252932	0.668631	0.532963	0.422858		40.8186	59.6748	17.0783	9.85627	32.7853	51.1323	18.9549	22.4524		yhcU	unknown	unknown	yhcU
BSU09230		0.303642	0.687359	-0.712886	0.395436		17.7472	28.905	14.0645	9.85627	17.0484	41.5992	9.97626	4.08226		yhcV	unknown	forespore-specific sporulation protein	yhcV
BSU09240		-0.375248	0.398108	0.136271	0.77099		280.406	672.274	76.35	94.6202	264.25	466.257	95.7721	91.8509		yhcW	unknown	putative glycerol-3-phosphatase	yhcW
BSU09250		-0.418703	0.294023	-0.0709397	0.860004		882.037	1701.66	507.326	707.68	714.72	1208.11	506.794	647.039		yhcX	unknown	unknown	yhcX
BSU09259		0.549281	0.601936	0.180258	0.867068		9.76097	0.932419	7.03224	5.91376	9.83559	6.9332	7.98101	7.14396		yhzG	unknown	unknown, putative pseudogene	yhzG
BSU09260		-0.0982274	0.792712	-0.458842	0.217167		665.521	629.383	1710.84	3487.15	520.631	688.12	1682	2076.85		yhxA	unknown	similar to adenosylmethionine-8-amino-7-oxononanoate aminotransferase	yhxA
BSU09270		-0.299713	0.471291	-0.535447	0.194778		328.324	317.022	578.653	1411.42	210.482	311.994	617.53	741.951		glpP	regulation of glycerol and glycerol-3-phosphate utilization	transcriptional antiterminator of the glpT-glpQ and glpF-glpK-glpD operons	glpP
BSU09280		-0.6086	0.190487	-0.136955	0.768815		343.409	502.574	202.93	674.169	236.054	312.86	381.093	410.267		glpF	glycerol uptake	glycerol facilitator	glpF
BSU09290		-0.806826	0.0967707	-0.0547881	0.910357		1322.17	2701.22	588.699	2000.82	843.238	1420.44	1153.26	1332.86		glpK	glycerol utilization	glycerol kinase	glpK
BSU09300		-1.47726	0.000447552	-0.106669	0.80265		312.351	601.41	161.742	266.119	129.174	192.396	203.516	190.846		glpD	glycerol utilization	glycerol-3-phosphate dehydrogenase (menaquinone 7)	glpD
BSU09310		-0.343732	0.309588	-0.491957	0.147624		2715.33	3150.64	1366.26	2152.61	2034	2573.95	1078.43	1409.4		pgcA	interconversion of glucose 6-phosphate and alpha-glucose 1-phosphate	alpha-phosphoglucomutase, required for UDP-glucose synthesis, inhibits [[protein|FtsZ]] ring assembly (indirect effect due to a defect in UDP-glucose synthesis)	pgcA,yhxB,gtaC,gtaE
BSU09320		-0.090071	0.794851	-0.249616	0.453392		126.893	116.552	500.294	660.37	110.814	117.864	472.875	499.057		yhcY	unknown	two-component sensor kinase	yhcY
BSU09330		0.0225733	0.951995	-0.0416443	0.906866		86.074	73.6611	347.594	471.13	73.4391	89.2649	368.124	424.555		yhcZ	unknown	two-component response regulator	yhcZ
BSU09340		0.129891	0.762785	-0.33981	0.400483		54.129	43.8237	216.995	392.279	50.4894	57.1989	228.456	247.997		yhdA	unknown	similar to NADPH-dependent azobenzene FMN reductase	yhdA
BSU09350		0.0553547	0.955117	0.136397	0.889716		3.54944	8.39177	10.0461	7.88501	7.21277	5.1999	12.9691	7.14396		yhdB	unknown	unknown	yhdB
BSU09360		0.387324	0.636588	0.00475601	0.995247		6.21153	9.32419	21.0967	15.77	13.7698	6.9332	19.9525	17.3496		yhdC	unknown	unknown	yhdC
BSU09370		0.16839	0.602232	-0.480028	0.137368		1197.05	995.823	1592.3	2402.96	1188.14	1280.04	1348.79	1501.25		lytF	cell separation	gamma-D-glutamate-meso-diaminopimelate muropeptidase, cell separase (major autolysin)	lytF,cwlE, yhdD
BSU09380		-0.0258396	0.942933	-0.200737	0.576741		278.631	206.065	368.69	526.325	216.383	259.995	347.174	427.617		nsrR	repression of ResD-ResE-dependent genes in the absence of nitric oxide (NO)	nitric oxide-responsive regulator	nsrR,yhdE
BSU09390		-0.773391	0.471121	0.0965068	0.928964		26.6208	391.616	58.2671	23.655	64.9149	158.597	58.8599	30.617		ygxB	unknown	general stress protein	ygxB
BSU09400		0.966628	0.179406	0.72675	0.291223		12.4231	13.0539	92.4237	11.8275	34.0967	18.1996	114.727	67.3573		spoVR	spore cortex synthesis	involved in spore cortex synthesis	spoVR
BSU09410		0.12716	0.760463	-0.27365	0.496043		57.6785	49.4182	155.714	169.528	58.3578	58.9322	122.708	144.92		phoA	aquisition of phosphate upon phosphoate starvation	alkaline phosphatase A	phoA,phoAIV
BSU09420		-0.0348131	0.923089	0.0615352	0.866408		2497.92	1799.57	374.718	668.255	1904.17	2289.69	474.87	610.298		lytE	major autolysin, cell elongation and separation	cell wall hydrolase (major autolysin) for cell elongation and separation, D,L-endopeptidase-type autolysin	lytE,papQ,cwlF
BSU09430		-0.346511	0.441059	0.339598	0.475992		105.596	113.755	64.2948	35.4826	86.5532	84.9316	72.8267	57.1517		citR	regulation of the minor citrate synthase	transcriptional repressor of citA	citR
BSU09440		0.0130967	0.976067	-0.154406	0.717907		153.513	123.079	431.981	1088.13	116.716	162.93	574.633	783.794		citA	unknown	minor citrate synthase	citA,citA1
BSU09450		0.035214	0.934617	-0.179391	0.66955		90.5108	156.646	329.511	687.967	111.47	142.131	414.015	478.645		yhdF	unknown	similar to glucose 1-dehydrogenase	yhdF
BSU09460		0.841919	0.158016	0.659259	0.162457		7.09889	8.39177	227.041	615.031	20.9826	7.79984	671.402	666.429		bcaP	biosynthesis/acquisition of branched-chain amino acids	branched-chain amino acid transporter, major transporter for isoleucine and valine, may also be involved in threonine transport	bcaP,yhdG
BSU09470		0.113471	0.763971	0.402249	0.31508		353.17	291.847	117.539	68.9939	310.805	388.259	139.668	112.262		yhdH	unknown	similar to sodium-dependent transporter	yhdH
BSU09480		0.121302	0.759258	0.147503	0.719176		141.09	122.147	99.456	94.6202	119.994	167.263	115.725	100.015		yhdI	unknown	similar to transcriptional regulator ([SW|MocR/ GabR family])	yhdI
BSU09490		0.798021	0.208454	0.118375	0.837369		7.98625	11.189	48.2211	45.3388	16.3927	18.1996	50.8789	51.0283		yhdJ	unknown	unknown	yhdJ
BSU09500		-0.181541	0.757639	-0.274195	0.675372		49.6922	41.0264	17.0783	21.6838	38.0309	41.5992	10.9739	20.4113		yhdK	control of [[protein|SigM]] activity	anti-[[protein|SigM]] protein	yhdK
BSU09510		-0.252256	0.439368	-0.0228675	0.946836		656.647	655.49	152.7	199.097	501.615	597.988	164.608	179.62		yhdL	control of [[protein|SigM]] activity	anti-[[protein|SigM]] protein	yhdL
BSU09520		-0.313046	0.397436	0.762185	0.0797319		338.085	309.563	27.1244	39.4251	254.414	265.195	48.8837	63.2751		sigM	adaptation to inhibitors of peptidoglycan synthesis	[SW|RNA polymerase] ECF-type [SW|sigma factor] SigM, required for adaptation to inhibitors of peptidoglycan synthesis	sigM,yhdM
BSU09530		-0.530999	0.602456	-0.267726	0.793586		51.467	726.354	116.534	145.873	140.977	368.326	103.753	107.159		yhdN	detoxification of methylglyoxal	general stress protein, broad specificity aldo-keto reductase that converts MG to acetol	yhdN
BSU09540		0.0955453	0.77928	-0.280114	0.427819		932.617	663.882	221.013	277.947	741.604	966.314	218.48	189.825		plsC	biosynthesis of phospholipids	acyl-ACP:1-acylglycerolphosphate acyltransferase	plsC,yhdO
BSU09550		-0.239588	0.459577	-0.308597	0.34229		1424.21	1343.62	1149.27	1651.91	1026.18	1313.84	1035.54	1217.53		yhdP	export of magnesium	potential magnesium efflux pump, mutation suppresses defects in 70 S ribosome formation	yhdP
BSU09560		-0.300116	0.40512	-0.361215	0.316222		474.738	542.668	588.699	985.627	344.901	479.257	557.673	660.306		cueR	regulation of the copZ-copA operon	transcriptional regulator (MerR family) of the copZ-copA operon	cueR,yhdQ
BSU09570		-0.043689	0.902717	0.0292419	0.936932		307.914	298.374	137.631	199.097	259.004	329.327	162.613	178.599		yhdR	unknown	similar to aspartate aminotransferase	yhdR
BSU09590		0.0495154	0.887368	-0.43245	0.213534		666.408	468.074	1465.72	2373.39	541.613	633.521	1339.81	1490.03		yhdT	unknown	unknown	yhdT
BSU09600		-0.00453955	0.992596	-0.363494	0.451563		60.3406	50.3506	89.4099	153.758	40.6538	70.1986	77.8148	108.18		yhdU	export of flouride	similar to flouride channel	yhdU,crcBA
BSU09610		0.110456	0.81637	-0.232561	0.617427		61.2279	46.6209	91.4191	189.24	51.1451	65.8654	112.732	122.468		yhdV	export of flouride	similar to flouride channel	yhdV,crcBB
BSU09620		0.0880421	0.802757	-0.0686109	0.84336		189.895	158.511	407.87	520.411	160.648	210.596	406.034	476.604		yhdW	unknown	similar to glycerophosphodiester phosphodiesterase	yhdW
BSU09630		0.44367	0.63244	-0.967961	0.19199		1.77472	2.79726	30.1382	53.2238	3.27853	3.4666	19.9525	20.4113		yhdX	unknown	unknown	yhdX
BSU09640		-0.0992987	0.793093	0.277554	0.511352		279.519	279.726	54.2487	49.2813	239.988	281.661	77.8148	48.9872		yhdY	resistance to osmotic downshock	mechanosensitive channel, similar to [[protein|MscS]]	yhdY
BSU09650		0.120037	0.774036	-0.17736	0.669354		94.9477	78.3232	127.585	203.039	83.2747	105.731	155.63	133.694		srtN	control of [[protein|AcsA ]]activity	protein deacetylase and lipoamidase	srtN,yhdZ
BSU09660		0.22744	0.495413	-0.0926022	0.783451		899.784	679.733	522.395	684.025	824.878	1028.71	504.799	623.566		yheN	unknown	putative polysaccharide deacetylase	yheN
BSU09670		0.0553713	0.881708	-0.445645	0.220098		236.038	207.929	2911.35	5787.6	212.449	249.595	2826.27	3527.08		dat	peptidoglycan precursor biosynthesis		dat,yheM
BSU09680		-0.0804008	0.817462	0.241683	0.521649		520.881	429.845	99.456	80.8214	422.93	475.791	124.703	90.8304		nhaC	pH homeostasis	Na /H antiporter	nhaC,yheL
BSU09690		-0.320957	0.647877	-0.697984	0.317736		7.09889	65.2693	68.3132	78.8501	21.6383	35.5326	39.905	47.9666		nhaX	unknown	general stress protein, putative regulator of nhaC	nhaX,yheK
BSU09700		-0.380035	0.432713	-0.581947	0.195274		47.0301	25.1753	157.723	212.895	31.4739	23.3995	117.72	126.55		bmrB	control of bmrC-bmrD expression	regulatory leader peptide for the control of bmrC-bmrD expression	bmrB,yheJ
BSU09710		-0.733513	0.0680391	-0.341246	0.384826		139.316	184.619	335.538	656.427	89.8317	103.131	413.017	363.321		bmrC	multiple antibiotic resistance	multidrug [SW|ABC transporter ](ATP-binding protein), also involved in the signalling pathway to activate [[protein|KinA ]]at the onset of [SW|sporulation]	bmrC,yheI
BSU09720		-0.382414	0.336325	-0.513492	0.187907		144.64	220.051	509.335	989.569	128.518	149.93	511.782	528.653		bmrD	multiple antibiotic resistance	multidrug [SW|ABC transporter ](ATP-binding protein), also involved in the signalling pathway to activate [[protein|KinA ]]at the onset of [SW|sporulation]	bmrD,yheH
BSU09730		0.0466287	0.904714	-0.250825	0.554843		187.233	177.16	64.2948	70.9651	164.582	212.329	63.8481	48.9872		yheG	unknown	unknown	yheG
BSU09740		1.72435	0.221624	0.250699	0.850102		0	0	9.04145	1.97125	3.27853	0	8.97863	5.10283		yheF	unknown	unknown	yheF
BSU09750		0.574407	0.670098	-0.552144	0.654058		0	0.932419	8.03685	9.85627	1.96712	0	5.98576	5.10283		sspB	protection of spore DNA	small acid-soluble spore protein (major beta-type SASP)	sspB
BSU09760		-0.257109	0.710395	-0.482001	0.457234		14.1978	12.1214	34.1566	63.0801	13.7698	7.79984	40.9027	26.5347		yheE	unknown	unknown	yheE
BSU09770		-0.172431	0.793376	0.401987	0.540997		28.3956	32.6347	63.2902	13.7988	32.7853	20.7996	65.8433	40.8226		yheD	protection of the spore	ATP-binding spore coat protein	yheD
BSU09780		0.549886	0.510901	0.659564	0.4326		11.5357	10.2566	25.1151	3.94251	24.2611	8.66649	28.9312	21.4319		yheC	unknown	ATP-binding spore coat protein	yheC
BSU09790		-0.154902	0.665279	0.0784957	0.837303		376.241	403.737	124.571	80.8214	314.083	385.659	104.751	115.324		yheB	unknown	unknown	yheB
BSU09800		-0.122318	0.730297	-0.292864	0.449755		893.573	786.029	73.3362	126.16	690.458	851.05	69.8338	89.8098		yheA	unknown	unknown	yheA
BSU09810		-0.456912	0.235953	-0.310304	0.438723		146.415	158.511	113.52	100.534	104.913	116.131	87.7911	84.707		yhaZ	unknown	similar to DNA alkylation repair enzyme	yhaZ
BSU09830		-0.399403	0.241427	-0.0571139	0.8648		161.5	167.835	334.534	317.372	123.928	124.798	310.262	316.375		yhaX	protection of the spore	[[protein|SigE]]-dependent sporulation protein	yhaX
BSU09840		0.0201501	0.956715	0.176467	0.662421		527.093	427.98	97.4468	53.2238	422.275	546.856	86.7935	87.7687		hemZ	heme biosynthesis	coproporphyrinogen III oxidase	hemZ,yhaW,yhaV
BSU09850		-1.13104	0.00515102	0.0289996	0.942256		143.753	267.604	234.073	305.544	81.9633	103.131	265.369	283.717		khtU	potassium ion efflux	K<sup>+</sup>/H<sup>+</sup> antiporter for K<sup>+</sup> efflux	khtU,yhaU
BSU09860		-1.26168	0.00367972	0.610904	0.153181		90.5108	165.038	113.52	167.557	49.8337	54.5989	207.506	222.483		khtT	potassium ion efflux	K /H antiporter for K efflux	khtT,yhaT
BSU09870		-1.09978	0.00814781	0.285107	0.484294		109.145	209.794	246.128	270.062	64.2592	82.3317	269.359	361.28		khtS	control of potassium ion efflux	modulator of KhtU activity	khtS,yhaS
BSU09880		-0.563441	0.223042	-0.751103	0.0681519		47.0301	28.905	431.981	835.811	21.6383	29.4661	335.202	408.226		yhaR	unknown	similar to enoyl CoA hydratase	yhaR
BSU09889		-1.1561	0.326404	0.0176714	0.985982		2.66208	1.86484	8.03685	19.7125	1.31141	0	15.962	11.2262		yhzD	unknown	unknown	yhzD
BSU09890		-0.494485	0.163744	0.231316	0.560617		351.395	336.603	61.281	55.1951	243.267	242.662	76.8172	61.2339		yhaQ	unknown	similar to [SW|ABC transporter] (ATP-binding protein)	yhaQ
BSU09900		-0.184832	0.593819	-0.371882	0.328295		469.414	394.413	98.4514	86.7351	345.557	413.392	78.8124	64.2956		yhaP	unknown	similar to ABC transporter (membrane protein)	yhaP,natB
BSU09910		-0.410833	0.247648	-0.178852	0.636506		357.607	370.17	132.608	92.6489	252.447	292.928	105.748	94.9126		yhaO	unknown	unknown	yhaO,sbcF
BSU09920		-0.420277	0.181026	-0.19866	0.540029		938.828	1043.38	291.336	333.142	693.081	783.451	300.285	241.874		sbcE	DNA double-strand break repair and competence	SMC-like protein, involved in DNA double-strand break repair and competence	sbcE,yhaN
BSU09930		-0.11077	0.746137	-0.226398	0.516462		674.395	603.275	288.322	421.848	529.81	652.587	265.369	337.807		yhaM	RNA degradation	RNase, 3â†’ 5 exoribonuclease	yhaM
BSU09940		-0.159811	0.842324	0.451846	0.59248		15.9725	12.1214	11.0507	7.88501	14.4255	10.3998	13.9668	13.2674		yhaL	[[category|Sporulation]]	[[protein|SigE]]-dependent [SW|sporulation] gene	yhaL
BSU09950		-0.149479	0.678878	-0.200335	0.580465		5475.02	4928.76	1387.36	2442.38	4153.24	5212.03	1304.89	2017.66		prsA	protein folding	lipoprotein, post-translocational folding of exported proteins (post-translocation molecular chaperone)	prsA
BSU09958		0.836549	0.539219	0.727399	0.597846		1.77472	0.932419	3.01382	0	4.58994	1.7333	4.98813	2.04113		sscA	spore coat assembly	small spore protein	sscA,yhzE
BSU09965		-0.121766	0.768831	-0.262897	0.587972		262.659	170.633	28.129	41.3963	180.319	217.529	28.9312	27.5553		yhaJ	unknown	putative bacteriocin	yhaJ
BSU09980		-0.196775	0.625129	-0.0814948	0.846213		141.09	141.728	86.3961	96.5914	115.404	130.864	102.755	69.3985		yhaI	unknown	unknown	yhaI
BSU09990		0.15312	0.687267	0.192073	0.61055		372.692	359.914	885.058	1789.9	338.344	478.39	1394.68	1662.5		scoC	transition state regulator	transcriptional repressor of genes expressed in the transition phase	scoC,hpr,catA
BSU10000		-0.103104	0.791505	-0.500211	0.198375		485.387	516.56	788.616	1533.63	408.505	523.456	622.519	1006.28		yhaH	unknown	unknown	yhaH
BSU10009		0.0769341	0.894708	-0.280159	0.631883		35.4944	25.1753	48.2211	45.3388	22.9497	41.5992	45.8908	30.617		yhzF	unknown	unknown	yhzF
BSU10010		-0.064653	0.851918	-0.887267	0.0108508		1071.05	937.081	846.883	1340.45	841.271	1078.11	504.799	665.409		trpP	tryptophan uptake	S protein of tryptophan [SW|ECF transporter]	trpP,yhaG
BSU10020		0.140677	0.672358	-0.473628	0.158574		1060.4	989.296	684.137	833.84	917.333	1345.91	474.87	612.339		serC	biosynthesis of serine	3-phosphoserine aminotransferase	serC,yhaF
BSU10030		-0.188487	0.563249	-0.129994	0.696429		711.664	667.612	341.566	360.739	533.745	675.12	275.345	365.363		hit	cell-cycle regulation	Hit-like protein involved in cell-cycle regulation	hit,yhaE
BSU10040		-0.251997	0.452899	-0.30099	0.383278		370.03	345.927	204.94	262.177	284.576	315.46	183.563	192.887		ecsA	regulation of the secretion apparatus and of intra-membrane proteolysis	[SW|ABC transporter] (ATP-binding protein), mutation affects proteolysis by [[protein|RasP]] (no processing of [[protein|RsiW]] and [[protein|FtsL]])	ecsA,prsT,ecs-26,yhaD
BSU10050		-0.0852644	0.795473	-0.440127	0.184332		558.15	521.222	485.225	678.111	456.371	560.722	411.022	440.884		ecsB	regulation of the secretion apparatus and of intra-membrane proteolysis	[SW|ABC transporter] ( membrane protein)	ecsB,prsT,yhaC
BSU10060		-0.21343	0.549137	-0.136047	0.703862		283.068	273.199	265.216	417.906	219.006	259.995	301.283	316.375		ecsC	unknown	unknown	ecsC,prsT, yhaB
BSU10070		0.0223887	0.953556	0.0561923	0.876664		63.0026	114.687	2078.53	2950.97	76.0619	104.865	2404.28	2824.93		sndC	unknown	sulphur compound N-deacetylase	sndC,yhaA
BSU10080		0.207885	0.767677	0.604745	0.383345		13.3104	25.1753	53.2441	13.7988	28.1954	16.4663	71.8291	35.7198		yhfA	unknown	unknown	yhfA
BSU10090		0.649321	0.47972	0.392224	0.677374		5.32417	12.1214	16.0737	1.97125	12.4584	16.4663	16.9596	9.18509		yhgB	unknown	unknown	yhgB,yixB
BSU10100		-0.357858	0.329657	-0.704039	0.0629924		333.648	448.493	184.847	272.033	261.627	346.66	135.677	140.838		hmoB	degradation of heme, acquisition of iron	heme monooxygenase	hmoB,yixC, yhgC
BSU10110		-0.183795	0.623928	-0.0560254	0.88517		217.404	321.684	168.774	126.16	224.907	248.728	154.632	130.632		pbpF	bifunctional glucosyltransferase/ transpeptidase	penicillin-binding protein 2C	pbpF
BSU10120		-0.318826	0.479662	-1.60394	0.000421918		569.686	601.41	1028.72	301.602	437.356	496.59	195.535	231.668		hemE	heme biosynthesis	uroporphyrinogen decarboxylase (uroporphyrinogen III)	hemE
BSU10130		-0.357524	0.387336	-1.6748	5.81e-05		724.087	837.312	1341.15	546.037	535.056	677.72	233.444	344.951		hemH	biosynthesis of heme	coproporphyrin ferrochelatase	hemH,hemF
BSU10140		-0.20063	0.630748	-1.62285	0.000115753		694.804	729.151	1169.36	461.273	506.205	729.719	224.466	293.923		hemY	biosynthesis of heme	coproporphyrinogen oxidase	hemY,hemG
BSU10150		-0.0127766	0.973707	0.0682682	0.870431		167.711	175.295	63.2902	70.9651	152.124	188.063	62.8504	77.563		yhgD	unknown	similar to transcriptional regulator (TetR family)	yhgD,yixD
BSU10160		-0.159658	0.615016	-0.284101	0.395944		613.167	716.097	188.866	193.183	553.416	635.254	153.634	159.208		yhgE	unknown	unknown	yhgE,yixE
BSU10170		0.185452	0.695791	0.335432	0.527047		298.153	154.781	46.2119	13.7988	260.315	256.528	45.8908	34.6992		fabHB	fatty acid biosynthesis	beta-ketoacyl-acyl carrier protein synthase III	fabHB,yhfB
BSU10180		0.169193	0.775064	-0.177321	0.75208		18.6346	16.7835	49.2257	65.0514	24.2611	15.5997	54.8694	44.9049		yhfC	unknown	unknown	yhfC
BSU10200		-0.151852	0.660196	-0.423698	0.221483		335.423	346.86	384.764	573.635	294.412	318.927	316.247	392.918		yhfE	unknown	similar to aminopeptidase	yhfE
BSU10210		-0.405152	0.332268	-0.721831	0.0830076		125.118	110.025	150.691	275.975	89.8317	86.6649	137.672	116.344		yhfF	unknown	unknown	yhfF
BSU10220		0.124032	0.75182	-0.490865	0.210782		4438.58	3430.37	4179.16	9140.7	3620.15	4969.37	3886.75	5529.43		gltT	glutamate and aspartate uptake	major high-affinity Na<sup>+</sup>-coupled glutamate/ aspartate symport protein	gltT,yhfG
BSU10230		-1.22615	0.1008	-0.430343	0.436671		10.6483	4.66209	83.3823	238.522	3.93424	1.7333	122.708	111.242		yhfH	unknown	unknown	yhfH
BSU10240		-0.251111	0.450436	-0.229912	0.525517		636.238	725.422	104.479	118.275	496.369	645.654	87.7911	101.036		yhfI	unknown	similar to metallo-ÃŸ-lactamase	yhfI
BSU10250		-0.315943	0.408626	-0.200714	0.610028		907.771	1166.46	160.737	327.228	689.803	970.647	201.52	218.401		lplJ	lipoic acid metabolism	lipoate-protein ligase	lplJ,yhfJ
BSU10260		-0.338187	0.340421	-0.312682	0.390594		480.95	539.87	196.903	317.372	361.294	443.725	191.544	218.401		yhfK	unknown	unknown	yhfK
BSU10270		-0.523085	0.164878	-0.634427	0.0856312		118.906	122.147	253.161	319.343	73.4391	93.5981	187.554	177.578		lcfB	fatty acid degradation	long-chain fatty-acid-CoA ligase, involved in surfactin production	lcfB,yhfL
BSU10280		-0.127819	0.878234	0.306209	0.705935		4.43681	13.9863	21.0967	13.7988	7.21277	9.53314	18.9549	25.5141		yhfM	unknown	unknown	yhfM
BSU10290		0.108353	0.804377	0.037949	0.929352		52.3543	55.9451	117.539	118.275	47.2108	70.1986	122.708	119.406		yhfN	unknown	similar to metalloprotease	yhfN,yzoA
BSU10300		0.544834	0.224036	0.196653	0.576385		13.3104	19.5808	1097.03	1801.73	26.2282	22.5329	1627.13	1696.18		aprE	protein degradation	major extracellular alkaline protease	aprE,sprE
BSU10310		-0.158225	0.746655	0.0768675	0.889627		101.159	86.7149	31.1428	17.7413	78.6847	89.2649	32.9217	20.4113		yhfO	unknown	predicted acyltransferase	yhfO
BSU10320		-0.196858	0.600281	-0.227445	0.556755		285.73	445.696	172.792	210.924	260.971	376.126	168.599	157.167		yhfP	unknown	similar to predicted oxidoreductase, Zn-dependent and NAD(P)-binding	yhfP
BSU10330		-0.0376485	0.920971	0.0791553	0.835415		1115.41	624.72	570.616	991.54	844.549	850.183	761.189	886.872		yhfQ	iron uptake	iron/ citrate [SW|ABC transporter] (solute-binding protein)	yhfQ
BSU10340		-0.459262	0.19937	-0.252455	0.491407		268.87	342.198	188.866	218.809	197.368	245.262	151.639	188.805		yhfR	isoprenoid biosynthesis	phosphatase involved in isopentenol (isoprenoid) biosynthesis	yhfR
BSU10350		-0.282826	0.572209	-0.12183	0.81714		87.8488	64.3369	59.2717	33.5113	72.1277	51.999	47.886	38.7815		yhfS	unknown	similar to acetyl-CoA C-acetyltransferase	yhfS
BSU10360		0.108722	0.813682	0.0470669	0.922651		84.2993	80.188	71.327	37.4538	85.8975	91.8648	59.8576	55.1106		yhfT	unknown	similar to long-chain fatty-acid-CoA ligase, involved in surfactin production	yhfT
BSU10370		0.440052	0.657041	0.471547	0.626994		4.43681	7.45935	27.1244	0	9.17988	7.79984	22.9454	18.3702		yhfU	uptake of biotin	S protein of biotin [SW|ECF transporter]	yhfU,bioY
BSU10380		0.197614	0.583316	-0.519065	0.148543		552.826	495.114	945.334	1649.94	552.104	652.587	751.212	1047.1		hemAT	movement towards oxygen	soluble chemotaxis receptor, heme-containing O<sub>2</sub> sensor protein	hemAT,yhfV
BSU10390		1.29756	0.181299	0.578601	0.527087		6.21153	1.86484	58.2671	1.97125	19.0155	4.33325	67.8386	28.5758		yhfW	unknown	similar to Rieske 2Fe-2S iron-sulfur protein	yhfW
BSU10400		0.56604	0.548826	0.451042	0.612428		6.21153	2.79726	31.1428	3.94251	9.83559	4.33325	25.9383	25.5141		yhxC	unknown	similar to alcohol dehydrogenase	yhxC
BSU10410		0.649151	0.306721	-0.653035	0.173059		2.66208	9.32419	651.989	2221.6	11.147	8.66649	906.842	896.057		yhzC	unknown	unknown	yhzC
BSU10420		-0.0740431	0.866586	-0.116108	0.78184		56.7911	51.283	174.801	272.033	40.6538	62.3988	175.582	233.71		comK	regulation of [SW|genetic competence] and DNA uptake	competence transcription factor (CTF)	comK
BSU10430		-0.295153	0.598114	0.128657	0.828287		39.9313	91.377	40.1842	23.655	49.8337	56.3322	41.9003	29.5964		yhxD	survival of salt and ethanol stresses	general stress protein, similar to alcohol dehydrogenase,	yhxD
BSU10440		-0.161775	0.689873	-0.76501	0.0616964		1159.78	935.216	377.732	881.15	866.188	1002.71	288.314	441.905		yhjA	unknown	unknown	yhjA
BSU10450		-0.435378	0.275278	0.00412272	0.991174		73.651	62.472	280.285	439.589	53.1122	46.7991	348.171	370.465		yhjB	unknown	similar to metabolite permease	yhjB
BSU10460		-0.781228	0.367828	-0.020168	0.975382		2.66208	5.59451	40.1842	57.1663	3.27853	0.866649	44.8932	50.0077		yhjC	unknown	unknown	yhjC
BSU10470		-0.271438	0.724092	0.0303824	0.968395		14.1978	14.9187	30.1382	9.85627	12.4584	11.2664	24.9406	17.3496		yhjD	unknown	unknown	yhjD
BSU10480		-0.32841	0.428835	-0.580169	0.161981		120.681	112.823	138.636	246.407	83.9304	101.398	123.706	129.612		yhjE	unknown	unknown	yhjE
BSU10490		-0.189565	0.661935	-0.333008	0.442177		106.483	66.2017	121.557	151.786	65.5706	85.7983	104.751	110.221		sipV	protein secretion	signal peptidase I	sipV,yhjF
BSU10500		-0.0663472	0.914199	0.41643	0.500116		55.0164	48.4858	105.484	17.7413	51.8008	46.7991	107.744	63.2751		yhjG	unknown	similar to monooxygenase	yhjG
BSU10510		-0.117074	0.812407	0.175561	0.728509		49.6922	48.4858	45.2073	51.2526	45.2437	45.0658	60.8552	47.9666		yhjH	unknown	similar to transcriptional repressor ([SW|MarR family])	yhjH
BSU10520		0.095558	0.867319	-0.296658	0.599133		31.0576	21.4456	45.2073	63.0801	23.6054	32.9327	49.8813	36.7404		glcP	unknown	probable glucose/mannose:H+ symporter	glcP,yhjI
BSU10530		0.096574	0.85016	0.205759	0.680654		32.8324	28.905	53.2441	67.0226	34.0967	32.066	69.8338	68.3779		ntdC	synthesis of the antibiotic kanosamine	NAD-dependent glucose-6-phosphate dehydrogenase	ntdC,yhjJ
BSU10540		0.165213	0.801341	-0.14665	0.815722		10.6483	17.716	32.1474	47.3101	16.3927	15.5997	38.9074	31.6375		ntdB	synthesis of the antibiotic kanosamine	kanosamine-6-phosphate phosphatase	ntdB,yhjK
BSU10550		0.0887277	0.841535	-0.0350748	0.928932		31.0576	27.9726	239.096	317.372	30.1625	32.9327	219.478	321.478		ntdA	synthesis of the antibiotic kanosamine	pyridoxal phosphate-dependent 3-oxo-glucose-6-phosphate:glutamate aminotransferase	ntdA,yhjL
BSU10560		-0.21493	0.5754	0.0150278	0.966884		92.2856	93.2419	822.772	1429.16	78.029	81.465	943.754	1327.76		ntdR	regulation of the [[gene|ntdA]]-[[gene|ntdB]]-[[gene|ntdC]]-[[gene|glcP ]]operon	transcription activator of the [[gene|ntdA]]-[[gene|ntdB]]-[[gene|ntdC]]-[[gene|glcP ]]operon	ntdR,yhjM
BSU10570		0.0895025	0.810379	0.154719	0.68297		395.763	249.888	197.907	303.573	329.164	358.793	267.364	288.82		yhjN	unknown	unknown	yhjN
BSU10580		0.585648	0.411008	-0.0515346	0.938192		8.87361	11.189	69.3178	29.5688	22.9497	7.79984	56.8647	39.8021		yhjO	unknown	similar to multidrug-efflux transporter	yhjO
BSU10590		-0.153176	0.713907	0.376181	0.383854		121.568	97.904	90.4145	63.0801	93.1103	103.998	107.744	94.9126		yhjP	unknown	similar to ABC transporter (peptide binding protein)	yhjP
BSU10600		-0.378494	0.710658	0.66612	0.519507		4.43681	9.32419	8.03685	3.94251	6.55706	3.4666	13.9668	7.14396		yhjQ	prevention of copper toxicity	copper storage protein	yhjQ
BSU10610		0.181779	0.854781	0.303481	0.757981		8.87361	3.72967	19.0875	1.97125	8.52418	6.06655	17.9573	10.2057		yhjR	protection of the spore	inner spore coat protein	yhjR
BSU10620		-0.243241	0.440813	-0.0601871	0.849722		721.425	784.164	569.612	786.53	628.166	641.321	667.412	629.689		addB	DNA repair/ recombination	ATP-dependent deoxyribonuclease (subunit B), required for efficient survival and replication restart after replication-transcription conflicts	addB
BSU10630		-0.189272	0.558444	0.0295637	0.927549		1079.92	1271.82	751.445	1145.3	1007.16	1052.11	946.747	985.867		addA	DNA repair/ recombination	ATP-dependent deoxyribonuclease (subunit A), required for efficient survival and replication restart after replication-transcription conflicts	addA,recE5
BSU10640		-0.210597	0.551574	0.239991	0.514926		236.925	254.55	113.52	139.959	224.251	199.329	154.632	143.9		sbcD	unknown	exonuclease SbcD homolog	sbcD,yixA
BSU10650		-0.13265	0.662596	0.161843	0.597103		1001.83	1094.66	696.192	892.978	936.348	974.114	916.818	860.337		sbcC	DNA inter-strand cross-link repair	DNA exonuclease	sbcC,yirY
BSU10660		-0.268847	0.566197	0.779176	0.113669		80.7499	83.9177	32.1474	55.1951	67.5377	68.4653	86.7935	62.2545		hlpB	rescuing of AddA-AddB-mediated recombination intermediates	HNH nuclease-like protein, rescues AddA-AddB-mediated recombination intermediates	hlpB,yisB
BSU10670		-0.750465	0.446232	-1.10681	0.235594		6.21153	4.66209	16.0737	19.7125	3.27853	2.59995	7.98101	7.14396		gerPF	germination	spore germination protein, facilitates access of nutrient germinants to their cognate germinant receptors in sporesâ€™ inner membrane	gerPF,yisC
BSU10680		1.15339	0.191993	-0.197828	0.793603		4.43681	0.932419	27.1244	35.4826	8.52418	5.1999	21.9478	31.6375		gerPE	germination	spore germination protein, facilitates access of nutrient germinants to their cognate germinant receptors in sporesâ€™ inner membrane	gerPE,yisD
BSU10690		0.0912132	0.933511	-0.997334	0.315239		3.54944	0.932419	16.0737	21.6838	3.93424	0.866649	6.98338	10.2057		gerPD	germination	spore germination protein, facilitates access of nutrient germinants to their cognate germinant receptors in sporesâ€™ inner membrane	gerPD,yisE
BSU10700		0.626136	0.373835	-0.0626215	0.919806		6.21153	7.45935	46.2119	41.3963	13.1141	8.66649	37.9098	45.9255		gerPC	germination	spore germination protein, facilitates access of nutrient germinants to their cognate germinant receptors in sporesâ€™ inner membrane	gerPC,yisF
BSU10710		0.581501	0.620001	-0.0769294	0.945003		1.77472	1.86484	11.0507	5.91376	5.24565	0.866649	6.98338	9.18509		gerPB	germination	spore germination protein, facilitates access of nutrient germinants to their cognate germinant receptors in sporesâ€™ inner membrane	gerPB,yisG
BSU10720		-0.45546	0.698833	0.100283	0.928444		4.43681	0.932419	8.03685	7.88501	2.62282	0.866649	7.98101	9.18509		gerPA	germination	spore germination protein, facilitates access of nutrient germinants to their cognate germinant receptors in sporesâ€™ inner membrane	gerPA,yisH
BSU10730		-0.460379	0.506354	-0.540833	0.445468		15.0851	94.1743	41.1888	51.2526	26.8839	51.1323	21.9478	39.8021		yisI	control of sporulation initiation	Spo0A-P phosphatase, control of the phosphorelay	yisI
BSU10740		-0.242467	0.734486	0.526683	0.478088		16.8599	79.2556	37.1704	7.88501	38.6867	41.5992	40.9027	28.5758		yisJ	unknown	unknown	yisJ
BSU10750		-0.0747999	0.828896	-0.337566	0.328837		269.758	307.698	399.833	587.433	249.168	298.994	372.114	404.144		yisK	control of cell division	modulator of Mbl activity, similar to 5-oxo-1,2,5-tricarboxilic-3-penten acid decarboxylase	yisK
BSU10760		-0.0817503	0.828263	-0.629198	0.122862		241.362	246.159	86.3961	100.534	198.023	262.595	50.8789	68.3779		yisL	unknown	unknown	yisL
BSU10770		-0.0387726	0.917467	-0.560045	0.134738		8843.44	7990.83	4637.26	9718.28	7819.95	8560.76	3910.69	5760.07		wprA	protein quality control	secreted quality control protease	wprA,yisM
BSU10780		0.407281	0.617027	0.218524	0.786227		13.3104	7.45935	29.1336	9.85627	20.3269	7.79984	28.9312	18.3702		yisN	unknown	unknown	yisN,yucA
BSU10790		0.413444	0.511377	0.529971	0.374885		18.6346	13.9863	77.3547	27.5975	27.5397	16.4663	91.7816	65.3162		asnO	biosynthesis of asparagine	asparagine synthase (glutamine-hydrolysing)	asnO,yisO, yucB
BSU10800		-0.280563	0.672385	0.0920428	0.885068		16.8599	13.9863	30.1382	35.4826	13.7698	11.2664	31.924	37.7609		bstH	unknown	bacillithiol S-transferase	bstH,yizA
BSU10810		0.0176904	0.967704	-0.0345736	0.940907		112.695	121.214	60.2764	55.1951	89.176	148.197	51.8765	61.2339		yisP	control of KinC activity	farnesyl diphosphate phosphatase, production of farnesol	yisP,yucD
BSU10820		-0.0676075	0.881758	0.257093	0.584905		71.8763	95.1067	59.2717	67.0226	67.5377	91.8648	88.7887	62.2545		yisQ	unknown	unknown	yisQ,yucE
BSU10830		0.0867895	0.844176	-0.144106	0.748886		65.6647	80.188	83.3823	86.7351	63.6035	91.8648	74.8219	78.5836		yisR	unknown	similar to transcription factor (AraC family)	yisR,yuxC, yucF
BSU10840		-0.00977306	0.980147	-0.152001	0.702822		117.132	108.161	126.58	139.959	100.979	123.064	132.684	106.139		iolQ	control of scyllo-inositol utilization	transcriptional repressor of [[gene|iolX]] expression, transcriptional activator involved in the degradation of glutamine phosphoribosylpyrophosphate amidotransferase	iolQ,degA
BSU10850		-0.318541	0.507003	-1.44589	0.00207701		141.978	159.444	2003.18	5219.88	123.928	116.131	690.357	1892.13		iolX	utilization of scyllo-inositol	scyllo-inositol 2-dehydrogenase	iolX,yuxD,yucG,yisS
BSU10860		-0.380073	0.377871	-0.570788	0.11907		32.8324	29.8374	471.16	721.479	23.6054	24.2662	359.145	436.802		bstC	unknown	bacillithiol S-transferase, similar to nuclease inhibitor	bstC,yisT,yucH
BSU10870		1.17863	0.217594	-0.4785	0.582513		3.54944	1.86484	32.1474	11.8275	9.83559	4.33325	16.9596	14.2879		yisU	unknown	similiar to arginine export protein	yisU
BSU10880		0.166722	0.666371	-0.137179	0.712967		62.1153	74.5935	214.986	212.895	79.9961	73.6652	194.537	193.907		yisV	unknown	similar to transcriptional regulator (MocR/ GabR family)	yisV,yisW
BSU10890		-0.198185	0.623153	-0.00335835	0.993309		134.879	121.214	159.732	279.918	99.0116	123.931	199.525	235.751		yisX	unknown	unknown	yisX
BSU10900		-0.161714	0.812978	0.0203848	0.97598		24.8461	17.716	49.2257	19.7125	26.2282	11.2664	39.905	31.6375		yisY	protection of the spore	spore coat protein, similar to chloride peroxidase	yisY
BSU10910		0.309496	0.710767	0.431607	0.596994		9.76097	6.52693	22.1013	9.85627	14.4255	6.06655	24.9406	20.4113		yisZ	sulfate reduction and activation	adenylylsulfate kinase	yisZ
BSU10920		0.00394717	0.995702	0.599357	0.397797		14.1978	12.1214	39.1796	13.7988	18.3598	7.79984	48.8837	35.7198		yitA	sulfate reduction and activation	sulfate adenylyltransferase	yitA
BSU10930		1.12015	0.260071	0.611608	0.520979		2.66208	6.52693	47.2165	0	17.7041	5.1999	52.8742	25.5141		yitB	sulfate reduction and activation	phospho-adenylylsulfate sulfotransferase	yitB
BSU10940		0.654616	0.501915	0.503277	0.570092		4.43681	1.86484	33.152	9.85627	9.83559	0.866649	39.905	24.4936		yitC	unknown	mother cell-specific [SW|sporulation] protein, similar to 2-phosphosulfolactate phosphatase	yitC
BSU10950		1.31267	0.16784	0.959589	0.25656		0.887361	3.72967	22.1013	7.88501	9.17988	4.33325	35.9145	27.5553		yitD	unknown	putative PSL synthase	yitD
BSU10960		1.14562	0.30147	0.312058	0.772759		5.32417	0.932419	23.1059	0	12.4584	4.33325	20.9501	10.2057		yitE	unknown	unknown	yitE
BSU10970		0.0578793	0.928174	0.0545735	0.933748		33.7197	23.3105	45.2073	13.7988	27.5397	32.066	31.924	31.6375		yitF	unknown	similar to mandelate racemase	yitF
BSU10980		0.411293	0.483389	0.121936	0.838364		32.8324	26.1077	50.2303	21.6838	44.588	34.666	44.8932	35.7198		yitG	unknown	similar to multidrug resistance protein	yitG
BSU10990		0.29835	0.429318	-0.359895	0.345657		169.486	176.227	177.815	285.832	189.499	237.462	172.589	184.722		yitH	unknown	unknown	yitH
BSU11000		0.146112	0.721429	-0.158601	0.707732		131.329	96.0391	87.4007	116.304	118.027	134.331	83.8006	96.9537		yitI	unknown	unknown	yitI
BSU11010		0.699364	0.161571	-0.34834	0.396977		14.1978	12.1214	180.829	232.608	22.9497	20.7996	155.63	166.352		yitJ	methionine biosynthesis, tetrahydrofolate interconversion	Bifunctional homocysteine S-methyltransferase/5,10-methylenetetrahydrofolate reductase	yitJ
BSU11020		-0.295765	0.463965	-0.140358	0.728637		241.362	226.578	197.907	421.848	168.516	211.462	261.378	295.964		yitK	unknown	similar to nucleotide-binding protein	yitK
BSU11030		-0.282837	0.408099	-0.0502181	0.889039		585.658	544.532	146.672	161.643	394.079	532.989	128.694	168.393		yitL	unknown	unknown	yitL
BSU11040		0.37604	0.52886	-0.552244	0.227824		9.76097	5.59451	206.949	155.729	12.4584	7.79984	135.677	110.221		yitM	unknown	unknown	yitM
BSU11055		0.567886	0.495646	-0.0638199	0.930051		7.09889	1.86484	69.3178	29.5688	10.4913	3.4666	65.8433	29.5964		yitO	unknown	unknown	yitO
BSU11070		0.223114	0.787585	-0.237828	0.744371		1.77472	8.39177	46.2119	27.5975	5.24565	6.9332	31.924	30.617		yitP	unknown	unknown	yitP
BSU11079		0.251621	0.617245	-0.147208	0.75721		36.3818	21.4456	87.4007	139.959	34.7524	34.666	97.7673	105.118		yizB	unknown	unknown	yizB
BSU11080		0.0406303	0.926281	-0.196629	0.640903		53.2417	39.1616	131.603	143.901	45.8994	49.399	114.727	124.509		yitQ	unknown	unknown	yitQ
BSU11090		0.0321521	0.959147	0.183131	0.755523		18.6346	11.189	42.1934	51.2526	11.8027	19.0663	54.8694	51.0283		yitR	unknown	unknown	yitR
BSU11100		0.254652	0.615717	0.0283715	0.950794		27.5082	15.8511	130.599	128.131	29.5068	22.5329	153.634	110.221		nprB	degradation of proteins	extracellular neutral protease B	nprB
BSU11110		0.0328172	0.93081	-0.356875	0.343131		234.263	243.361	369.695	611.088	205.892	283.394	322.233	437.823		yitS	unknown	unknown	yitS
BSU11120		-0.0186058	0.962005	-0.365393	0.353707		409.961	329.144	252.156	512.526	317.362	412.525	280.333	307.19		yitT	protection against paraquat stress	general stress protein, required for protection against paraquat stress	yitT,yuxA
BSU11130		-0.33995	0.450731	-0.154188	0.732991		102.934	77.3907	92.4237	147.844	71.472	70.1986	82.803	130.632		ipi	control of intracellular proteolysis	intracellular proteinase inhibitor	ipi
BSU11139		-0.359704	0.51023	-0.529579	0.346705		43.4807	58.7424	33.152	70.9651	37.3752	41.5992	35.9145	33.6787		yizC	unknown	unknown	yizC
BSU11140		-0.134636	0.691634	0.084274	0.805341		408.186	428.913	356.635	467.187	327.853	434.191	391.069	480.686		yitU	dephosphorylation of the riboflavin precursor, 5-amino-6-ribitylamino-2,4(1H,3H)-pyrimidinedione 5'-phosphate (minor activity)	dephosphorylation of the riboflavin precursor, 5-amino-6-ribitylamino-2,4(1H,3H)-pyrimidinedione 5'-phosphate (minor activity)	yitU
BSU11150		-0.203589	0.586988	-0.291262	0.457966		247.574	238.699	118.543	134.045	173.106	248.728	90.784	114.303		yitV	unknown	similar to esterase	yitV
BSU11160		-0.402917	0.299747	-0.325149	0.401511		366.48	440.102	487.234	914.661	242.611	364.859	488.837	622.545		yitW	assembly of iron-sulphur clusters	iron-sulphur cluster assembly factor	yitW,sufT
BSU11170		-0.0902157	0.78996	0.302202	0.40272		485.387	494.182	103.474	128.131	419.652	500.057	124.703	160.229		yitY	unknown	similar to oxidoreductase	yitY
BSU11180		-0.191602	0.689135	0.528707	0.327634		101.159	100.701	32.1474	13.7988	82.619	93.5981	36.9122	33.6787		yitZ	unknown	similar to multidrug resistance protein	yitZ
BSU11190		0.267138	0.592127	0.0141894	0.970728		15.9725	10.2566	4037.51	8645.92	19.0155	12.9997	6072.55	6732.67		argC	biosynthesis of arginine	N-acetyl-g-glutamyl-phosphate reductase	argC
BSU11200		0.612638	0.248563	0.156245	0.704128		13.3104	6.52693	7896.2	18439.1	20.3269	11.2664	13623.6	15777.9		argJ	biosynthesis of arginine	N-acetylglutamate synthase	argJ,argA,argE
BSU11210		0.400074	0.508286	0.0786916	0.867409		9.76097	5.59451	3435.75	10215	16.3927	4.33325	6476.59	7953.27		argB	biosynthesis of arginine	N-acetylglutamate 5-phosphotransferase	argB
BSU11220		1.17166	0.18636	0.0317361	0.96968		7.98625	2.79726	7198	19878.1	24.9168	5.1999	12513.2	15207.5		argD	biosynthesis of arginine	acetylornithine transaminase	argD
BSU11230		0.881326	0.137049	0.258754	0.565127		7.98625	4.66209	9955.64	28421.5	18.3598	6.9332	21219.5	24874.2		carA	biosynthesis of arginine	carbamoyl-phosphate transferase-arginine (subunit A)	carA,cpa
BSU11240		0.540801	0.247673	0.252893	0.547216		32.8324	24.2429	26776.8	73705.2	49.178	35.5326	52458.2	67681.9		carB	biosynthesis of arginine	carbamoyl-phosphate transferase-arginine (subunit B)	carB,cpa
BSU11250		0.496919	0.354552	0.00109967	0.998079		16.8599	12.1214	7868.07	23731.9	28.8511	12.9997	13325.3	18293.6		argF	biosynthesis of arginine	ornithine carbamoyltransferase	argF
BSU11260		0.375307	0.589886	0.00766912	0.991113		14.1978	13.0539	24.1105	29.5688	23.6054	12.1331	22.9454	30.617		yjzC	unknown	unknown	yjzC
BSU11270		0.0259647	0.944108	-0.354017	0.3459		656.647	506.303	290.331	518.44	516.696	668.187	286.319	340.869		yjzD	unknown	unknown	yjzD
BSU11280		-0.305701	0.71027	0.106712	0.896598		18.6346	24.2429	54.2487	3.94251	12.4584	21.6662	47.886	17.3496		yjaU	unknown	unknown	yjaU
BSU11290		0.483015	0.613301	1.11558	0.241514		9.76097	2.79726	15.0691	1.97125	9.83559	8.66649	29.9288	13.2674		yjaV	[[category|Sporulation]]	[[protein|SigE]]-dependent [SW|sporulation] gene, similar to UDP-glucose 4-epimerase	yjaV
BSU11300		-0.132566	0.681642	0.387469	0.244389		1002.72	888.595	237.087	301.602	756.685	967.181	379.098	325.56		med	regulation of competence	lipoprotein, positive regulator of comK, stimulates KinD-dependent phosphorylation of Spo0A	med,yjaW
BSU11310		-0.213099	0.632549	-0.063199	0.899755		156.176	114.687	26.1198	45.3388	110.814	122.198	34.9169	31.6375		comZ	compentence	late competence gene	comZ,yjzA
BSU11320		-0.104991	0.836167	0.359857	0.544272		73.651	64.3369	15.0691	17.7413	65.5706	62.3988	22.9454	19.3907		yjzB	protection of the spore	spore coat protein	yjzB
BSU11330		0.0629096	0.837308	-0.224085	0.494174		2206.87	1730.57	168.774	191.212	1946.79	2168.36	150.642	156.147		fabHA	fatty acid biosynthesis	beta-ketoacyl-acyl carrier protein synthase III, principal condensing enzyme responsible for the initiation of fatty acid synthesis in non-stressed B. subtilis cells	fabHA,yjaX
BSU11340		-0.0281827	0.92633	-0.296418	0.342374		3814.77	3084.44	471.16	591.376	3136.9	3627.79	442.946	418.432		fabF	fatty acid biosynthesis	beta-ketoacyl-acyl carrier protein synthase II, involved in the control of membrane fluidity	fabF,yjaY
BSU11350		0.44464	0.626357	0.380896	0.629812		4.43681	1.86484	31.1428	17.7413	7.21277	1.7333	31.924	33.6787		yjaZ	unknown	unknown	yjaZ
BSU11360		0.486599	0.367568	0.0207682	0.958796		10.6483	7.45935	2570.79	4691.58	19.6712	6.06655	3381.95	3983.27		appD	uptake of oligopeptides	oligopeptide [SW|ABC transporter ](ATP-binding protein)	appD
BSU11370		-0.233618	0.623912	0.149815	0.667276		15.0851	14.9187	2341.74	4048.95	12.4584	12.9997	3395.92	3698.53		appF	uptake of oligopeptides	oligopeptide [SW|ABC transporter ](ATP-binding protein)	appF
BSU11381		0.100398	0.848893	-0.28569	0.484992		15.0851	9.32419	2591.88	5188.34	19.0155	6.9332	2846.23	3508.71		appA/1	unknown	oligopeptide ABC transporter, inactive pseudogene in strain 168	appA/1
BSU11382		-0.555586	0.227007	-0.237254	0.556932		26.6208	47.5533	5443.96	12590.4	22.9497	26.8661	6823.76	8424.77		appA/2	unknown	oligopeptide ABC transporter, inactive pseudogene in strain 168	appA/2
BSU11390		-0.372586	0.437256	-0.322496	0.416285		17.7472	27.9726	2007.2	4598.93	18.3598	16.4663	2465.13	2792.27		appB	uptake of oligopeptides	oligopeptide [SW|ABC transporter] (permease)	appB
BSU11400		0.252296	0.603267	-0.145966	0.713587		22.184	12.1214	2248.31	4561.48	25.5725	15.5997	2695.59	3443.39		appC	uptake of oligopeptides	oligopeptide [SW|ABC transporter] (permease)	appC
BSU11410		0.0665966	0.919936	0.229613	0.70547		17.7472	6.52693	58.2671	45.3388	15.0812	10.3998	73.8243	48.9872		yjbA	unknown	unknown	yjbA
BSU11420		-0.0195587	0.959191	-0.100462	0.796268		845.655	758.056	225.032	449.446	663.574	918.648	270.357	354.136		trpS	translation	tryptophanyl-tRNA synthetase	trpS
BSU11430		0.10916	0.779652	0.295197	0.447948		1175.75	1422.87	5329.43	11171.1	1046.51	1761.03	9527.33	10787.4		oppA	initiation of sporulation, competence development	oligopeptide ABC transporter (binding protein)	oppA,spo0KA
BSU11440		0.420762	0.297231	0.100406	0.801454		136.654	140.795	234.073	477.043	157.369	216.662	377.103	381.692		oppB	initiation of [SW|sporulation], competence development	oligopeptide [SW|ABC transporter] (permease)	oppB,spo0KB
BSU11450		0.277202	0.477006	0.19197	0.617933		146.415	147.322	250.147	494.785	168.516	188.93	409.027	438.843		oppC	initiation of [SW|sporulation], competence development	oligopeptide [SW|ABC transporter] (permease)	oppC,spo0KC
BSU11460		0.219763	0.559794	0.216961	0.558825		187.233	226.578	546.506	1005.34	204.58	279.061	858.956	944.023		oppD	initiation of [SW|sporulation], competence development	oligopeptide [SW|ABC transporter ](ATP-binding protein)	oppD,spo0KD
BSU11470		0.194683	0.610107	0.173164	0.644293		173.923	207.929	565.593	1103.9	191.466	246.995	889.882	990.969		oppF	initiation of sporulation, competence development	oligopeptide [SW|ABC transporter] (ATP-binding protein)	oppF,spo0KE
BSU11480		0.240955	0.636225	0.108654	0.817582		23.0714	22.378	99.456	88.7064	32.1296	21.6662	110.736	92.8715		yjbB	unknown	similar to macrolide-efflux transporter	yjbB
BSU11490		-0.528098	0.134539	-0.504109	0.164328		1172.2	1581.38	273.253	410.021	843.238	1056.45	199.525	277.594		yjbC	survival of paraquat stress	general stress protein, required for survival of salt and paraquat stresses	yjbC
BSU11500		-0.454167	0.169896	-0.508273	0.123448		1586.6	1976.73	5287.24	7670.15	1165.85	1424.77	3905.71	5161		spx	negative and positive regulator of many genes	transcriptional regulator Spx, involved in regulation of many genes, important for the prevention of protein aggregation during severe heat stress, required for protection against paraquat stress	spx,yjbD
BSU11510		-0.334263	0.48081	-0.607833	0.196832		50.5796	49.4182	86.3961	92.6489	43.9323	34.666	60.8552	55.1106		yjbE	unknown	unknown	yjbE
BSU11520		-0.479766	0.223585	-0.579124	0.140588		534.191	814.934	1052.83	2091.5	385.555	576.322	999.621	1086.9		mecA	control of [[protein|ComK ]]degradation, regulation of competence	buffering protein for development, dampens transitions to spore, biofilm exopolysaccharide and competence expression , targets [[protein|ComK ]]and [[protein|ComS ]]to the [[protein|ClpC]]-[[protein|ClpP ]]degradation machine (in log phase), inhibits the transcriptional activity of [[protein|Spo0A]]-P by direct interaction	mecA
BSU11530		0.0968428	0.861158	-0.00164968	0.997479		22.184	21.4456	89.4099	53.2238	24.2611	22.5329	82.803	61.2339		coiA	genetic competence	protein involved in establishment of DNA transport in competence	coiA,yjbF
BSU11540		-0.346706	0.300126	-0.336027	0.314633		1804.89	2146.43	3306.16	5190.31	1392.06	1705.57	2961.95	3745.48		pepF	protein degradation	oligoendopeptidase, inhibits sporulation upon overexpression	pepF,yjbG
BSU11549		-0.578029	0.60777	2.00252	0.096155		4.43681	6.52693	1.00461	1.97125	3.27853	3.4666	7.98101	9.18509		yizD	unknown	unknown	yizD
BSU11550		-0.366819	0.28226	-0.46867	0.172029		440.131	427.048	422.939	579.548	297.035	373.526	318.243	401.082		yjbH	stimulation of Spx degradation	adaptor protein for ClpX-ClpP-catalyzed Spx degradation, confers resistance against nitrosating agents	yjbH
BSU11560		-0.453854	0.180721	-0.316368	0.357291		270.645	296.509	242.11	301.602	202.613	209.729	216.485	217.381		yjbI	protection against NO, thiol redox homeostasis	truncated hemoglobin, NO protection	yjbI
BSU11570		0.289608	0.39135	-0.740071	0.0265301		278.631	247.091	958.394	1265.54	276.708	368.326	595.583	725.622		cwlQ	cell wall turnover	cell wall hydrolase	cwlQ,yjbJ
BSU11580		0.146799	0.677026	-0.0310981	0.929721		179.247	179.024	245.124	315.401	186.876	210.596	245.416	301.067		yjbK	unknown	unknown	yjbK
BSU11590		-0.202579	0.580961	0.25355	0.558387		436.582	451.291	34.1566	41.3963	304.248	466.257	46.8884	42.8638		yjbL	unknown	unknown	yjbL
BSU11600		-0.22103	0.514191	-0.139632	0.689928		832.345	813.069	216.995	297.659	578.333	831.117	220.475	243.915		sasB	ppGpp synthesis independent from stringent response	(p)ppGpp synthetase	sasB,yjbM, relQ
BSU11610		-0.280076	0.406813	-0.130436	0.70473		1127.84	1177.64	331.52	506.612	833.402	1060.78	339.193	422.514		nadF	generation of NADP from NAD	NAD kinase	nadF,yjbN, ppnK
BSU11620		-0.216818	0.507956	-0.0736171	0.825394		1073.71	1039.65	360.654	506.612	786.847	1028.71	384.086	436.802		yjbO	RNA modification	similar to pseudouridylate synthase	yjbO
BSU11630		0.058223	0.927952	0.168417	0.794406		23.0714	27.0401	39.1796	29.5688	32.1296	19.9329	56.8647	21.4319		prpE	unknown	protein tyrosine phosphatase	prpE,yjbP
BSU11640		-0.12092	0.749369	0.29386	0.471475		255.56	238.699	86.3961	55.1951	224.251	229.662	98.765	78.5836		yjbQ	unknown	similar to Na /H antiporter	yjbQ,cpaA
BSU11650		-0.270894	0.671053	0.410682	0.521632		20.4093	25.1753	30.1382	21.6838	21.6383	15.5997	29.9288	40.8226		tenA	thiamine salvage	thiaminase II	tenA
BSU11660		0.421174	0.537114	0.0332466	0.961488		15.0851	19.5808	35.1612	15.77	28.8511	18.1996	22.9454	30.617		tenI	biosynthesis of thiamine	thiazole tautomerase	tenI
BSU11670		0.118888	0.854486	0.458727	0.482744		27.5082	31.7022	56.2579	11.8275	36.7195	27.7328	58.8599	39.8021		thiO	biosynthesis of thiamine	FAD-dependent glycine oxidase	thiO,goxB, yjbR
BSU11680		-0.066443	0.949005	0.150187	0.884686		6.21153	3.72967	9.04145	5.91376	5.90135	3.4666	9.97626	7.14396		thiS	biosynthesis of thiamine	sulfur carrier protein, hydroxyethylthiazole phosphate biosynthesis	thiS,yjbS
BSU11690		0.0737796	0.906411	0.351569	0.587874		20.4093	28.905	25.1151	19.7125	30.1625	21.6662	26.9359	31.6375		thiG	biosynthesis of thiamine	hydroxyethylthiazole phosphate biosynthesis	thiG,yjbT
BSU11700		0.0839462	0.889055	0.46586	0.454498		20.4093	35.4319	25.1151	23.655	31.4739	27.7328	33.9193	34.6992		thiF	biosynthesis of thiamine	hydroxyethylthiazole phosphate biosynthesis	thiF,yjbU
BSU11710		0.125493	0.822353	0.106477	0.855731		34.6071	37.2967	30.1382	29.5688	47.2108	31.1994	32.9217	31.6375		thiD	biosynthesis of thiamine pyrophosphate (TPP)	4-amino-5-hydroxymethyl-2-methylpyrimidine and 4-amino-5-hydroxymethyl-2-methylpyrimidine pyrophosphate kinase	thiD,yjbV
BSU11720		0.101265	0.742626	-0.736746	0.0209555		3223.78	2461.59	381.75	471.13	2879.86	3223.94	260.38	246.977		fabI	fatty acid biosynthesis	enoyl-acyl carrier protein reductase	fabI,yjbW
BSU11730		0.0980076	0.906594	-0.206515	0.805791		25.7335	16.7835	58.2671	1.97125	27.5397	18.1996	34.9169	18.3702		cotO	controls assembly of the coat layers and coat surface topography	spore coat morphogenetic protein, controls assembly of the coat layers and coat surface topography	cotO,yjbX
BSU11740		-0.119356	0.925272	0.0200054	0.987045		2.66208	1.86484	17.0783	0	3.93424	0	10.9739	7.14396		cotZ	spore crust assembly	spore crust protein (insoluble fraction), necessary for the assembly of the spore crust, the outermost layer of the spore coat	cotZ
BSU11750		0.197628	0.84172	0.679256	0.494636		7.09889	8.39177	18.0829	0	11.147	6.9332	21.9478	11.2262		cotY	spore crust assembly	spore coat protein (insoluble fraction), necessary for the assembly of the spore crust, the outermost layer of the spore coat	cotY
BSU11760		1.08577	0.245531	0.644586	0.456207		3.54944	2.79726	22.1013	5.91376	9.17988	6.06655	26.9359	20.4113		cotX	spore crust assembly	spore crust protein (insoluble fraction), necessary for the assembly of the spore crust, the outermost layer of the spore coat	cotX
BSU11770		0.0744551	0.94601	0.664543	0.520723		1.77472	3.72967	15.0691	1.97125	3.27853	2.59995	13.9668	16.3291		cotW	resistance of the spore	spore crust protein (insoluble fraction), formation of the spore crust	cotW
BSU11780		-0.0726429	0.944158	0.407497	0.68184		2.66208	5.59451	14.0645	5.91376	5.90135	1.7333	16.9596	11.2262		cotV	resistance of the spore	spore crust protein (insoluble fraction), formation of the spore crust	cotV
BSU11790		0.739863	0.41631	0.470749	0.585397		7.98625	1.86484	30.1382	5.91376	9.17988	8.66649	31.924	21.4319		yjcA	unknown	unknown	yjcA
BSU11799		1.3948	0.312849	0.699526	0.602426		0.887361	0	8.03685	0	5.24565	0	9.97626	6.12339		yjzK	unknown	unknown	yjzK
BSU11809		0.990826	0.484013	0.920582	0.472991		0	0	11.0507	0	1.31141	0	10.9739	14.2879		yjcZ	unknown	unknown	yjcZ
BSU11810		-0.245774	0.858149	-0.253867	0.854289		1.77472	2.79726	6.02764	0	2.62282	0.866649	3.9905	1.02057		spoVIF	required for spore coat assembly and resistance	required for spore coat assembly and resistance	spoVIF,yjcC
BSU11820		0.177606	0.665313	0.0615461	0.890293		401.087	325.414	85.3915	41.3963	367.195	456.724	85.7958	50.0077		yjcD	unknown	similar to ATP-dependent DNA helicase	yjcD
BSU11839		-0.495997	0.418335	-0.285889	0.644491		39.9313	211.659	70.3224	143.901	57.0464	118.731	78.8124	93.892		yjzE	unknown	general stress protein	yjzE
BSU11840		-0.248999	0.504824	-0.329368	0.369512		248.461	338.468	1738.97	2619.8	180.319	312.86	1616.15	1838.04		yjcF	unknown	similar to GCN5-related N-acetyltransferase	yjcF
BSU11850		-0.324745	0.402985	-0.132475	0.730785		415.285	721.692	3304.15	5694.95	361.95	542.523	3683.23	4509.88		yjcG	RNA metabolism	putative 2-5 RNA-ligase	yjcG
BSU11860		-0.275794	0.461706	-0.0990777	0.78995		527.093	823.326	3914.95	5377.58	396.702	715.852	3981.53	4682.36		yjcH	unknown	unknown	yjcH
BSU11870		0.0152904	0.970775	-0.506642	0.197748		64.7774	64.3369	447.05	756.961	47.2108	84.065	407.031	432.72		metI	biosynthesis of methionine	O-succinylhomoserine lyase (L-cysteine, H<sub>2</sub>S, methanethiol, elimination)	metI,yjcI
BSU11880		0.0839309	0.83797	-0.588761	0.129677		60.3406	80.188	569.612	790.473	51.1451	98.798	426.984	469.46		metC	biosynthesis of methionine	cystathionine beta-lyase	metC,yjcJ
BSU11890		0.0574033	0.911799	-0.24252	0.608161		29.2829	23.3105	140.645	339.056	25.5725	29.4661	156.627	243.915		yjcK	unknown	similar to ribosomal-protein-alanine N-acetyltransferase	yjcK
BSU11900		0.236913	0.635564	-0.146866	0.719555		15.9725	14.9187	250.147	459.302	20.9826	15.5997	296.295	339.848		yjcL	unknown	unknown	yjcL
BSU11910		-0.185061	0.607835	0.0226868	0.950813		2180.25	1845.26	287.317	500.698	1724.51	1809.56	310.262	486.81		yjcM	unknown	unknown	yjcM
BSU11920		-0.0357481	0.91742	-0.0264536	0.940053		484.499	521.222	240.101	362.711	433.422	547.722	275.345	313.314		yjcN	unknown	unknown	yjcN
BSU11928		-0.233068	0.794835	-0.298683	0.7372		8.87361	7.45935	9.04145	19.7125	5.90135	7.79984	10.9739	11.2262		yjzF	unknown	unknown	yjzF
BSU11929		0.327601	0.658302	0.370204	0.596576		7.09889	10.2566	21.0967	29.5688	8.52418	13.8664	34.9169	30.617		yjzG	unknown	unknown	yjzG
BSU11930		-0.135814	0.797801	-0.0616902	0.902566		26.6208	26.1077	59.2717	86.7351	23.6054	24.2662	66.8409	71.4396		yjcO	unknown	unknown	yjcO
BSU11940		0.335548	0.433552	-0.643864	0.107719		43.4807	43.8237	245.124	413.963	53.7679	57.1989	180.57	235.751		yjcP	unknown	unknown	yjcP
BSU11950		0.113412	0.803467	-0.519573	0.212101		43.4807	27.9726	287.317	502.67	41.9652	35.5326	224.466	320.458		yjcQ	unknown	unknown	yjcQ
BSU11960		0.645627	0.542754	0.171509	0.866888		3.54944	3.72967	24.1105	1.97125	9.83559	2.59995	22.9454	8.16453		yjcR	unknown	unknown	yjcR
BSU11970		-0.163237	0.700603	0.0909524	0.844767		173.035	208.862	39.1796	63.0801	142.944	197.596	42.8979	64.2956		yjcS	unknown	unknown	yjcS
BSU11980		-0.298399	0.451365	0.013134	0.97439		333.648	317.022	101.465	199.097	219.006	308.527	147.649	152.064		yjdA	unknown	similar to 3-oxoacyl-acyl-carrier protein reductase	yjdA,yidA
BSU37180		-0.887948	0.0281627	-0.767777	0.04624		69.2142	111.89	340.561	337.084	53.7679	42.4658	202.518	191.866		fadF	fatty acid degradation	similar to iron-sulphur-binding reductase	fadF,ywjF
BSU12000		-1.09708	0.0315585	0.364106	0.491053		569.686	1730.57	113.52	70.9651	278.019	773.051	133.682	108.18		manR	regulation of mannose utilization	transcriptional activator of the manP-manA-yjdF operon	manR,yjdC
BSU12010		-1.03294	0.279669	0.402244	0.675917		2265.43	6807.59	112.516	45.3388	518.663	3573.2	129.691	90.8304		manP	mannose uptake and phosphorylation, control of ManR activity	trigger enzyme: mannose-specific phosphotransferase system, EIIBCA of the PTS	manP,yjdD
BSU12020		-1.10423	0.21766	0.363522	0.688635		2002.77	5474.23	71.327	39.4251	438.667	2791.48	81.8053	67.3573		manA	mannose utilization	mannose-6-phosphate isomerase, required for proper cell wall synthesis	manA,yjdE
BSU12030		-0.882418	0.0796243	0.406669	0.437285		1064.83	2466.25	72.3316	106.448	405.882	1475.9	111.734	126.55		yjdF	unknown	unknown	yjdF
BSU12040		-0.378175	0.431362	-0.217474	0.654055		75.4257	118.417	68.3132	151.786	67.5377	80.5984	83.8006	102.057		yjdG	unknown	unknown	yjdG
BSU12050		-0.619198	0.438712	0.184674	0.817157		10.6483	23.3105	23.1059	15.77	9.17988	12.1331	34.9169	10.2057		yjdH	unknown	unknown	yjdH
BSU12060		-0.195039	0.680158	0.319261	0.503463		68.3268	67.1341	55.2533	96.5914	47.2108	71.0653	88.7887	98.9949		yjdI	maturation of tRNA	similiar to Cys-tRNA(Pro) and Cys-tRNA(Cys) deacylase	yjdI
BSU12069		-0.355542	0.473714	-0.653756	0.192799		53.2417	59.6748	59.2717	98.5627	45.8994	41.5992	55.8671	41.8432		yjzH	unknown	unknown	yjzH
BSU12070		-0.382405	0.505484	0.368261	0.519918		39.0439	23.3105	43.1981	33.5113	22.294	25.1328	53.8718	46.946		yjdJ	unknown	unknown	yjdJ
BSU12080		0.054973	0.927614	-2.15349	0.00019177		27.5082	22.378	394.81	86.7351	30.1625	21.6662	50.8789	52.0489		ctaO	heme biosynthesis	heme O synthase (minor enzyme)	ctaO,yjdK
BSU12090		0.383063	0.72675	0.611839	0.554208		4.43681	0.932419	17.0783	3.94251	6.55706	0.866649	19.9525	15.3085		cotT	resistance of the spore	spore coat protein (inner)	cotT
BSU12100		0.0208037	0.957032	0.310444	0.428844		480.062	243.361	211.972	262.177	346.213	388.259	316.247	272.491		yjeA	cell wall modification	peptidoglycan deacetylase C	yjeA,pdaC
BSU12110		0.446479	0.533433	-0.426727	0.491014		7.98625	4.66209	44.2027	61.1088	9.17988	8.66649	39.905	36.7404		yjfA	unknown	unknown	yjfA
BSU12120		0.285207	0.523225	-0.829302	0.0501069		57.6785	43.8237	280.285	559.836	62.9478	61.5321	186.556	278.614		yjfB	unknown	unknown	yjfB
BSU12130		1.01386	0.197486	0.557129	0.441712		7.09889	5.59451	53.2441	21.6838	22.9497	4.33325	69.8338	44.9049		yjfC	unknown	unknown	yjfC
BSU12140		-0.0541341	0.921789	-0.369094	0.508916		33.7197	34.4995	42.1934	53.2238	39.3424	25.9995	37.9098	34.6992		yjgA	unknown	unknown	yjgA
BSU12150		-0.383217	0.688676	1.24438	0.190713		3.54944	18.6484	23.1059	0	8.52418	7.79984	25.9383	38.7815		yjgB	survival of ethanol stress	general stress protein, survival of ethanol stress	yjgB
BSU12160		-0.612543	0.547009	-0.0513768	0.959873		60.3406	638.707	158.728	63.0801	121.306	307.661	130.689	82.6658		yjgC	unknown	general stress protein, formate dehydrogenase, important for survival of salt and ethanol stress	yjgC
BSU12170		-0.806975	0.316776	0.432021	0.60413		6.21153	112.823	22.1013	19.7125	21.6383	43.3325	34.9169	23.473		yjgD	survival of stress conditions	general stress protein, survival of ethanol and paraquat stresses	yjgD
BSU12180		-0.334811	0.430869	0.176051	0.690456		341.634	162.241	91.4191	112.361	171.795	226.195	121.71	108.18		yjhA	unknown	unknown	yjhA
BSU12190		-0.108028	0.8486	0.120437	0.824989		39.9313	16.7835	91.4191	53.2238	24.9168	27.7328	82.803	76.5424		yjhB	unknown	Nudix hydrolase, similar to mutator MutT protein	yjhB
BSU12200		0.554816	0.446401	0.432841	0.561551		9.76097	15.8511	15.0691	15.77	17.0484	21.6662	17.9573	24.4936		yjiA	unknown	unknown	yjiA
BSU12210		-0.476678	0.22221	-0.292174	0.412045		51.467	67.1341	381.75	492.813	44.588	39.8659	352.162	358.219		yjiB	oxidation of fatty acids	cytochrome P450, monooxygenase CYP109B1	yjiB
BSU12220		-0.0679467	0.867445	-0.304241	0.414838		41.706	55.0127	321.474	451.417	51.1451	40.7325	299.288	322.499		yjiC	synthesis of bacillaene	macrolide glycosyltransferase	yjiC
BSU12229		-0.00387661	0.99587	0.0536937	0.946769		21.2967	20.5132	17.0783	5.91376	18.3598	23.3995	15.962	9.18509		yjzI	unknown	unknown	yjzI
BSU12230		-0.0178876	0.960026	-0.0937014	0.797751		328.324	298.374	171.788	260.205	276.052	343.193	195.535	206.154		yjjA	unknown	similar to uroporphyrinogen III synthase	yjjA
BSU12240		0.0679185	0.887394	0.486785	0.332932		61.2279	52.2154	39.1796	41.3963	60.9807	58.0655	63.8481	50.0077		yjkA	unknown	similar to amino acid ABC transporter (membrane protein)	yjkA
BSU12250		0.24277	0.616052	-0.122776	0.808198		68.3268	48.4858	44.2027	59.1376	66.2263	72.7986	52.8742	40.8226		yjkB	unknown	similar to amino acid [SW|ABC transporter ](ATP-binding protein)	yjkB
BSU12260		0.129428	0.747397	-0.24958	0.543914		157.063	113.755	108.497	163.614	140.977	155.997	105.748	120.427		yjlA	unknown	similar to intracellular alkaline protease	yjlA
BSU12270		-0.255386	0.690415	-0.115677	0.857487		27.5082	34.4995	60.2764	19.7125	22.9497	28.5994	48.8837	26.5347		yjlB	unknown	unknown	yjlB
BSU12280		-0.0604037	0.871297	0.402746	0.300062		2582.22	2246.2	111.511	224.723	2032.03	2595.62	177.577	264.327		yjlC	unknown	unknown	yjlC,rex
BSU12290		-0.0794239	0.797862	-0.287635	0.360297		7003.05	5905.94	979.491	822.013	5357.12	6853.46	654.443	819.514		ndh	respiration	NADH dehydrogenase (Menaquinone 7 & no proton)	ndh,yjlD
BSU12300		-1.00859	0.0199956	-0.0185204	0.965715		117.132	163.173	164.755	169.528	45.8994	91.8648	174.585	155.126		uxaC	hexuronate utilization	glucuronate isomerase (D-glucuronate, D-galacturonate)	uxaC,yjmA
BSU12310		-0.137206	0.82417	0.237361	0.683329		10.6483	27.0401	67.3086	47.3101	18.3598	15.5997	81.8053	55.1106		yjmB	unknown	similar to Na+:galactoside symporter	yjmB
BSU12320		0.067038	0.933154	0.154191	0.832484		6.21153	8.39177	47.2165	25.6263	12.4584	2.59995	51.8765	30.617		yjmC	unknown	similar to hydroxycarboxylic acid dehydrogenase, may be involved in galacturonate utilization	yjmC
BSU12330		-0.092662	0.908178	0.710098	0.342402		7.98625	11.189	62.2856	17.7413	15.7369	1.7333	85.7958	52.0489		yjmD	utilization of dulcitol	galactitol-1-phosphate dehydrogenase	yjmD
BSU12340		-0.68901	0.340351	0.272695	0.681557		16.8599	10.2566	65.2994	23.655	9.17988	6.9332	73.8243	36.7404		uxuA	hexuronate utilization	D-mannonate hydrolyase	uxuA,yjmE
BSU12350		1.44448	0.0935575	0.0908334	0.907105		2.66208	4.66209	43.1981	13.7988	15.7369	6.9332	39.905	22.4524		yjmF	unknown	similar to D-mannonate oxidoreductase/ fructuronate reductase	yjmF
BSU12360		0.172165	0.814386	0.160523	0.813169		14.1978	7.45935	91.4191	25.6263	18.3598	6.06655	81.8053	52.0489		exuT	hexuronate uptake	galacturonate transport in via proton symport, glucuronate transport in via proton symport	exuT,yjmG
BSU12370		0.0120274	0.977074	-0.0899174	0.827372		75.4257	60.6072	120.553	151.786	62.9478	74.5319	125.701	128.591		exuR	regulation of hexuronate utilization	repression of the hexuronate utilization operon (uxaC-yjmB-yjmC-yjmD-uxuA-yjmF-exuT-exuR-uxaB-uxaA)	exuR,yjmH
BSU12380		0.591901	0.383075	0.586901	0.362285		12.4231	13.9863	65.2994	25.6263	30.1625	10.3998	86.7935	55.1106		uxaB	hexuronate utilization	tagaturonate reductase	uxaB,yjmI
BSU12390		0.100503	0.864249	-0.0492336	0.929845		18.6346	23.3105	89.4099	43.3676	27.5397	17.333	71.8291	58.1722		uxaA	hexuronate utilization	altronate hydrolase	uxaA,yjmJ
BSU12400		1.45306	0.0619784	0.792606	0.224935		4.43681	2.79726	59.2717	25.6263	17.0484	5.1999	71.8291	81.6453		yjnA	unknown	unknown	yjnA
BSU12410		-0.201222	0.527409	-0.452127	0.196397		989.408	965.986	134.617	104.476	817.665	880.516	95.7721	79.6041		bstD	unknown	bacillithiol S-transferase	bstD,yjoA
BSU12420		-0.447604	0.191905	-0.269665	0.4517		533.304	685.328	161.742	216.838	451.126	438.525	174.585	136.756		yjoB	unknown	AAA family, ATPase activity , similar to cell-division protein FtsH	yjoB
BSU12430		-0.253221	0.433959	0.0486554	0.876789		266.208	287.185	32399.5	46127.3	213.104	250.462	36227.8	45019.2		rapA	control of sporulation initiation	response regulator aspartate phosphatase, dephosphorylates Spo0F-P, control of the phosphorelay	rapA,gsiAA,spo0L
BSU12440		0.0819117	0.935772	-0.13271	0.800577		0.887361	0.932419	160.737	134.045	1.96712	0	183.563	84.707		phrA	control of sporulation initiation	response regulator aspartate phosphatase (RapA) inhibitor, control of the phosphorelay	phrA,gsiAB
BSU12450		-0.732448	0.241858	-0.411471	0.536928		38.1565	43.8237	24.1105	23.655	16.3927	32.066	14.9644	20.4113		yjpA	unknown	unknown	yjpA
BSU12460		-0.0426668	0.926846	-0.0924711	0.85231		133.992	130.539	67.3086	39.4251	165.894	90.1315	58.8599	42.8638		xlyB	PBSX prophage-mediated lysis	N-acetylmuramoyl-L-alanine amidase	xlyB,yjpB
BSU12470		-0.006898	0.987574	-0.423124	0.38702		141.09	146.39	33.152	65.0514	128.518	157.73	29.9288	40.8226		yjqA	unknown	unknown	yjqA
BSU12480		0.14022	0.760881	0.320976	0.523015		92.2856	79.2556	42.1934	27.5975	86.5532	103.131	49.8813	39.8021		pghB	polyglutamate degradation	phage-derived gamma polyglutamate hydrolase	pghB,yjqB
BSU12490		-0.0176459	0.967429	0.0772128	0.864098		145.527	121.214	100.461	55.1951	120.65	142.997	96.7697	70.419		yjqC	protection of the spore	spore coat protein, similar to manganese-containing catalase	yjqC
BSU12500		0.349074	0.542809	0.105522	0.854904		29.2829	29.8374	58.2671	27.5975	41.3095	34.666	56.8647	37.7609		xkdA	unknown	PBSX prophage	xkdA,ykxA
BSU12510		0.0701336	0.860055	-0.432578	0.27488		147.302	99.7688	203.935	281.889	112.781	147.33	163.611	192.887		xre	regulation of PBSX prophage gene expression	transcriptional repressor (Xre family) of PBSX prophage genes	xre
BSU12519		-0.916711	0.518396	-0.555459	0.703403		5.32417	2.79726	2.00921	0	0.655706	2.59995	0	1.02057		yjzJ	unknown	unknown PBSX prophage protein	yjzJ
BSU12520		-0.0564359	0.946085	0.626186	0.466985		20.4093	12.1214	19.0875	3.94251	22.294	8.66649	25.9383	13.2674		xkdB	unknown	PBSX prophage	xkdB,ykxB
BSU12530		0.628525	0.422238	0.013621	0.986267		9.76097	19.5808	37.1704	5.91376	29.5068	17.333	23.943	21.4319		xkdC	unknown	PBSX prophage	xkdC,ykxC
BSU12539		0.348362	0.77352	-0.719079	0.566591		5.32417	3.72967	9.04145	0	7.86847	4.33325	3.9905	1.02057		ykzK	unknown	unknown PBSX prophage protein	ykzK
BSU12540		0.0201778	0.982875	1.05855	0.299975		13.3104	10.2566	7.03224	0	11.8027	12.1331	11.9715	7.14396		xkdD	unknown	PBSX prophage	xkdD,ykxD
BSU12550		-0.33688	0.764223	-0.952153	0.406973		2.66208	11.189	10.0461	7.88501	8.52418	1.7333	6.98338	1.02057		xtrA	unknown	PBSX prophage	xtrA
BSU12560		0.336534	0.729374	0.0903815	0.927556		6.21153	14.9187	21.0967	0	17.0484	10.3998	14.9644	9.18509		xpf	transcription of PBSX prophage genes	PBSX phage RNA polymerase sigma factor	xpf,pcf, ykxE
BSU12570		0.0261537	0.952843	-0.234373	0.643072		159.725	188.349	40.1842	27.5975	228.186	125.664	31.924	26.5347		xtmA	phage DNA replication	PBSX terminase (small subunit)	xtmA,ykxF
BSU12580		0.0527274	0.912886	-0.0801173	0.877861		211.192	285.32	70.3224	25.6263	317.362	197.596	62.8504	30.617		xtmB	phage DNA replication	PBSX terminase (large subunit)	xtmB,ykxG
BSU12590		0.303366	0.46819	-0.214513	0.638681		203.206	232.172	73.3362	45.3388	329.164	209.729	62.8504	40.8226		xkdE	unknown	PBSX prophage	xkdE
BSU12600		0.24664	0.571153	-0.275965	0.556743		227.164	330.076	80.3685	55.1951	426.209	236.595	71.8291	40.8226		xkdF	unknown	PBSX prophage	xkdF
BSU12610		0.0970807	0.814505	-0.746594	0.0973225		243.137	361.778	87.4007	72.9364	421.619	225.329	50.8789	43.8843		xkdG	unknown	PBSX prophage	xkdG
BSU12619		0.441466	0.385863	-0.777041	0.186253		81.6372	97.904	32.1474	21.6838	152.78	92.7315	21.9478	9.18509		ykzL	unknown	unknown PBSX prophage protein	ykzL
BSU12620		0.307128	0.569195	-0.80401	0.194915		78.0878	64.3369	25.1151	23.655	118.027	58.9322	17.9573	9.18509		xkdH	unknown	PBSX prophage	xkdH
BSU12630		0.178	0.728011	-0.344004	0.558505		111.808	116.552	25.1151	23.655	162.615	96.1981	28.9312	9.18509		xkdI	unknown	PBSX prophage	xkdI
BSU12640		-0.0283174	0.95885	-0.0417879	0.949592		94.0603	120.282	13.0599	13.7988	140.977	68.4653	19.9525	6.12339		xkdJ	unknown	PBSX prophage	xkdJ
BSU12649		0.136481	0.799259	-0.268466	0.67139		60.3406	99.7688	15.0691	19.7125	110.159	65.8654	17.9573	10.2057		ykzM	unknown	unknown PBSX prophage protein	ykzM
BSU12650		0.171717	0.659316	-0.56024	0.185975		447.23	563.181	90.4145	90.6776	700.294	439.391	78.8124	42.8638		xkdK	unknown	PBSX prophage	xkdK
BSU12660		0.174131	0.704048	-0.417457	0.422266		156.176	198.605	39.1796	33.5113	249.168	151.664	37.9098	16.3291		xkdM	unknown	PBSX prophage	xkdM
BSU12671		0.249909	0.605127	-0.0271573	0.960883		102.047	136.133	27.1244	23.655	181.631	102.265	32.9217	17.3496		xkdN	unknown	unknown PBSX prophage protein	xkdN
BSU12672		0.419798	0.599683	1.50756	0.184438		15.9725	28.905	1.00461	0	36.7195	24.2662	4.98813	2.04113		xkzB	unknown	unknown PBSX prophage protein	xkzB
BSU12680		0.231275	0.578872	0.132036	0.759577		521.768	749.665	197.907	100.534	967.822	528.656	188.551	142.879		xkdO	unknown	PBSX prophage	xkdO
BSU12690		0.109666	0.855139	-0.13639	0.832692		80.7499	107.228	49.2257	7.88501	131.141	71.9319	34.9169	19.3907		xkdP	unknown	PBSX prophage	xkdP
BSU12700		0.117127	0.815829	-0.326117	0.557655		129.555	144.525	49.2257	19.7125	201.957	95.3314	31.924	24.4936		xkdQ	unknown	PBSX prophage	xkdQ
BSU12710		0.529913	0.455613	0.051262	0.949168		31.0576	27.0401	14.0645	3.94251	57.7021	27.7328	13.9668	6.12339		xkdR	unknown	PBSX prophage	xkdR
BSU12720		0.249501	0.709395	-0.11514	0.879165		54.129	77.3907	22.1013	1.97125	106.224	51.1323	17.9573	6.12339		xkdS	unknown	PBSX prophage	xkdS
BSU12730		0.214329	0.680254	-0.0894377	0.870485		88.7361	132.403	77.3547	23.655	150.812	106.598	58.8599	38.7815		xkdT	unknown	PBSX prophage	xkdT
BSU12740		0.162679	0.76375	0.0365891	0.953211		69.2142	71.7962	22.1013	11.8275	101.634	56.3322	21.9478	14.2879		xkdU	unknown	PBSX prophage	xkdU
BSU12749		0.32227	0.613639	-0.717856	0.320449		29.2829	38.2292	20.0921	11.8275	53.7679	31.1994	7.98101	11.2262		xkzA	unknown	unknown PBSX prophage protein	xkzA
BSU12750		0.159642	0.721493	0.395389	0.398028		247.574	336.603	115.53	57.1663	439.323	214.062	133.682	98.9949		xkdV	unknown	PBSX prophage	xkdV
BSU12760		0.33681	0.60398	-0.98403	0.187471		28.3956	40.094	19.0875	11.8275	55.0793	32.066	9.97626	5.10283		xkdW	unknown	PBSX prophage	xkdW
BSU12770		-0.0952311	0.913983	-0.159433	0.876807		11.5357	20.5132	4.01842	3.94251	18.3598	11.2664	2.99288	4.08226		xkdX	unknown	PBSX prophage	xkdX
BSU12780		0.0234002	0.962836	0.200204	0.71472		107.371	163.173	49.2257	17.7413	164.582	110.064	49.8813	30.617		xepA	phage release	PBSX prophage lytic exoenzyme	xepA,xkdY
BSU12790		0.270835	0.57026	-0.411674	0.431925		96.7224	98.8364	51.2349	29.5688	148.19	88.3982	34.9169	26.5347		xhlA	host cell lysis	involved in cell lysis upon induction of PBSX, required for the formation of membrane vesicles in a sub-population of cells	xhlA
BSU12800		-0.0401428	0.939967	-0.0688956	0.911656		65.6647	87.6473	14.0645	21.6838	90.4874	58.0655	20.9501	12.2468		xhlB	host cell lysis	putative holin, required for the formation of membrane vesicles in a sub-population of cells	xhlB,xpaB
BSU12810		0.0459893	0.902366	-0.380621	0.342128		271.533	291.847	106.488	100.534	356.704	224.462	74.8219	83.6864		xlyA	PBSX prophage-mediated lysis	N-acetylmuramoyl-L-alanine amidase, required for the formation of membrane vesicles in a sub-population of cells	xlyA
BSU12820		-0.14745	0.772739	-0.144961	0.76908		36.3818	27.9726	69.3178	78.8501	30.1625	27.7328	70.8314	62.2545		spoIISB	sporulation	disruption blocks sporulation after septum formation	spoIISB
BSU12830		-0.0966038	0.791283	-0.327181	0.373376		196.107	219.118	215.99	327.228	180.975	207.129	202.518	226.566		spoIISA	programmed cell death	lethal when synthesized during vegetative growth in the absence of SpoIISB	spoIISA,ykaC
BSU12840		0.0786457	0.821822	0.0685437	0.851933		2826.25	1925.44	129.594	216.838	2254.97	2767.21	179.573	180.64		pit	phosphate uptake	low-affinity inorganic phosphate transporter, proton symporter	pit,ykaB
BSU12850		-0.0199628	0.956215	0.220597	0.5706		1597.25	1303.52	76.35	145.873	1234.04	1626.7	111.734	143.9		ykaA	unknown	unknown	ykaA
BSU12860		0.0607477	0.866611	-0.0515554	0.89932		468.527	375.765	73.3362	45.3388	403.915	477.524	58.8599	58.1722		steT	exchange of serine and threonine	serine/ threonine exchanger transporter	steT ,ykbA
BSU12870		-0.293902	0.483407	-0.162556	0.696102		70.1015	106.296	140.645	149.815	66.2263	77.1318	116.722	141.859		mhqA	resistence to methyl-hydroxyquinone	hydroquinone-specific dioxygenase, confers resistence to methyl-hydroxyquinone	mhqA ,ykcA
BSU12880		0.455724	0.541597	0.714236	0.330733		21.2967	15.8511	72.3316	5.91376	34.7524	17.333	78.8124	58.1722		ykcB	unknown	unknown	ykcB
BSU12890		0.622641	0.406417	0.37702	0.600401		7.98625	11.189	42.1934	11.8275	18.3598	12.1331	40.9027	32.6581		ykcC	decoration of lipoteichoic acid with galactose residues	similar to lipoteichoic acid glycosyltransferase	ykcC
BSU12900		0.0287908	0.935695	0.469847	0.188371		403.749	500.709	433.99	703.737	394.735	528.656	728.267	850.131		htrA	protein quality control	membrane-anchored protein quality control protease, serine protease Do	htrA,ykdA
BSU12910		-0.0338158	0.935936	0.43403	0.316249		95.835	101.634	61.281	96.5914	95.7331	97.0647	111.734	100.015		proG	biosynthesis of proline	1-pyrroline-5-carboxylate dehydrogenase	proG,ykeA,yzcA
BSU12920		0.50153	0.344524	0.747431	0.0473592		9.76097	7.45935	504.312	912.69	13.1141	12.1331	1311.88	1078.74		dppA	degradation of cell wall peptides	D-alanyl-aminopeptidase	dppA,dciAA
BSU06020		-0.906373	0.0103781	-1.25469	0.000497256		5657.82	6558.63	534.45	936.345	2689.05	3769.92	268.361	337.807		groES	protein folding and re-folding	chaperonin, universally conserved protein	groES
BSU12940		1.16848	0.0649399	0.76245	0.0723031		6.21153	1.86484	565.593	1013.22	15.7369	4.33325	1470.5	1229.78		dppC	uptake of dipeptides	dipeptide [[protein|ABC transporter]] (permease)	dppC,dciAC
BSU12950		1.19104	0.0661571	0.634848	0.1389		5.32417	1.86484	1043.79	2059.96	15.0812	3.4666	2637.72	2218.71		dppD	uptake of dipeptides	dipeptide [SW|ABC transporter ](ATP-binding protein)	dppD,dciAD
BSU12960		0.350578	0.441416	0.615409	0.106706		22.184	20.5132	2543.66	5673.27	30.8182	24.2662	6361.86	6306.08		dppE	uptake of dipeptides	dipeptide ABC transporter (dipeptide-binding protein)	dppE,dciAE
BSU12970		0.0496927	0.922735	0.991098	0.0189718		15.9725	15.8511	193.889	321.314	22.9497	9.53314	571.64	460.275		ykfA	unknown	similar to immunity to bacteriotoxins	ykfA
BSU12980		0.700576	0.172701	0.72368	0.0834146		15.0851	10.2566	261.198	559.836	24.9168	17.333	745.227	616.422		ykfB	cell wall metabolism	L-Ala-D/L-Glu epimerase	ykfB
BSU12990		-0.310833	0.548396	0.905747	0.0306714		20.4093	13.0539	249.142	569.692	13.7698	12.9997	806.082	737.869		ykfC	cell wall metabolism	D-glutamyl-L-amino acid peptidase	ykfC
BSU13000		0.223632	0.630628	0.781583	0.0480037		26.6208	17.716	390.792	788.501	22.294	30.3327	1045.51	993.01		ykfD	unknown	similar to oligopeptide [SW|ABC transporter ](permease)	ykfD
BSU13010		-0.193322	0.57188	-0.12	0.7275		1104.76	1195.36	597.74	1007.31	882.58	1125.78	721.284	750.116		ykgB	pentose phosphate pathway	6-phosphogluconolactonase, general stress protein	ykgB
BSU13020		-0.322362	0.585923	0.274786	0.652714		28.3956	115.62	45.2073	41.3963	46.5551	67.5987	48.8837	57.1517		ykgA	survival of salt and ethanol stresses	general stress protein, survival of salt and ethanol stresses	ykgA
BSU13030		-0.335838	0.354268	-0.0501629	0.900178		466.752	480.196	62.2856	86.7351	306.215	441.991	76.8172	65.3162		ykhA	unknown	similar to acyl-CoA thioesterase	ykhA
BSU13040		0.165268	0.833252	0.416231	0.594249		14.1978	22.378	50.2303	5.91376	28.1954	12.9997	53.8718	25.5141		hmp	resistance to NO	flavohemoglobin, involved in resistance to nitric oxide (NO), essential for long-term survival under anaerobic conditions	hmp,ykiA
BSU13050		0.825053	0.514978	0.676039	0.582003		1.77472	0.932419	10.0461	0	5.24565	0.866649	11.9715	7.14396		ykzH	unknown	unknown	ykzH
BSU13060		1.37004	0.158075	0.840579	0.356418		4.43681	2.79726	42.1934	3.94251	20.3269	1.7333	57.8623	32.6581		ykjA	unknown	unknown	ykjA
BSU13070		0.458642	0.476593	0.147067	0.810632		12.4231	13.0539	36.1658	37.4538	21.6383	13.8664	42.8979	38.7815		bstF	unknown	bacillithiol S-transferase	bstF,ykkA
BSU13080		0.134464	0.839774	0.160591	0.790644		12.4231	8.39177	49.2257	35.4826	11.8027	11.2664	47.886	47.9666		ykkB	unknown	similar to N-acetyltransferase	ykkB
BSU13090		0.157672	0.800965	0.742302	0.244129		23.0714	18.6484	25.1151	17.7413	24.2611	22.5329	34.9169	39.8021		ykkC	export/ detoxification of guanidine	putative guanidine exporter	ykkC
BSU13100		0.675539	0.364029	0.204745	0.789191		11.5357	12.1214	17.0783	11.8275	18.3598	20.7996	19.9525	14.2879		ykkD	export/ detoxification of guanidine	putative guanidine exporter	ykkD
BSU13110		0.0164446	0.962	-8.09e-05	0.999819		1000.06	888.595	201.926	287.803	832.091	1078.98	201.52	285.758		ykkE	purine nucleotide synthesis	formyltetrahydrofolate deformylase	ykkE,purU
BSU13120		-0.120587	0.734062	0.253277	0.48156		704.565	647.099	286.313	467.187	548.826	693.32	384.086	512.324		proB	biosynthesis of proline	glutamate 5-kinase	proB
BSU13130		-0.124848	0.736587	0.207227	0.579881		1269.81	1054.57	410.884	778.645	957.331	1171.71	569.644	802.165		proA	biosynthesis of proline	glutamate-5-semialdehyde dehydrogenase, required for normal and osmoadaptive proline biosynthesis	proA
BSU13140		-0.204522	0.641546	0.0860297	0.862351		118.019	110.958	31.1428	33.5113	86.5532	111.798	33.9193	34.6992		ohrA	organic peroxide resistance	peroxiredoxin , protects the cell against organic peroxides	ohrA ,yklA
BSU13150		-0.397732	0.403818	-0.0176159	0.971647		60.3406	78.3232	50.2303	53.2238	46.5551	58.0655	47.886	54.09		ohrR	regulation of ohrA expression in response to organic peroxides	transcription repressor of the ohrA gene	ohrR ,ykmA
BSU13160		-0.762354	0.444947	-0.545702	0.586493		35.4944	404.67	73.3362	126.16	66.2263	174.197	57.8623	70.419		ohrB	organic peroxide resistance	general stress protein	ohrB ,yzzE, ykzA
BSU13169		0.238508	0.851209	0.393941	0.761987		2.66208	3.72967	5.02303	0	1.96712	6.06655	5.98576	2.04113		ykzN	unknown	unknown	ykzN
BSU13170		-0.450226	0.515433	-0.281769	0.682733		8.87361	54.0803	51.2349	45.3388	18.3598	26.8661	40.9027	37.7609		guaD	deamination of guanine to xanthine, purine salvage and interconversion	guanine deaminase, general stress protein, important for survival of ethanol and paraquat stresses	guaD,gde, yknA
BSU13180		0.171321	0.649413	-0.612815	0.0828326		59.4532	77.3907	501.298	695.852	71.472	83.1983	368.124	408.226		metE	biosynthesis of methionine	methionine synthase	metE,metC
BSU13190		0.152954	0.779933	-0.316735	0.46835		12.4231	11.189	355.63	350.883	19.0155	6.9332	356.152	208.195		ispA	protein degradation	intracellular serine protease	ispA,ispI
BSU13200		-0.375883	0.232726	-0.264125	0.432054		854.529	871.811	151.695	177.413	609.151	717.586	139.668	132.674		rsbRB	control of SigB activity	probably part of the stressosome	rsbRB,ispU,ykoB
BSU13210		-0.153297	0.828972	0.50855	0.479581		21.2967	16.7835	28.129	9.85627	18.3598	15.5997	33.9193	23.473		thiX	thiamine uptake	thiamine [SW|ECF transporter] (membrane-spanning T protein)	thiX,ykoC
BSU13220		0.332203	0.517465	0.639664	0.218671		45.2554	34.4995	57.2625	33.5113	51.8008	49.399	83.8006	62.2545		thiW	thiamine uptake	thiamine [SW|ECF transporter] (ATP-binding protein)	thiW,ykoD
BSU13230		-0.207473	0.806053	0.470962	0.581221		14.1978	13.9863	24.1105	3.94251	14.4255	9.53314	29.9288	12.2468		thiV	thiamine uptake	thiamine [SW|ECF transporter] (membrane protein, thiamine-specific S protein)	thiV,ykoE
BSU13240		0.396964	0.618783	0.404999	0.607518		10.6483	8.39177	25.1151	7.88501	14.4255	11.2664	24.9406	21.4319		thiU	thiamine uptake	thiamine [SW|ECF transporter] (binding protein)	thiU,ykoF
BSU13250		0.0507561	0.931015	0.238764	0.694763		39.0439	43.8237	47.2165	15.77	36.7195	49.399	42.8979	34.6992		ykoG	unknown	two-component response regulator (OmpR family)	ykoG
BSU13260		0.0544252	0.906949	0.428839	0.375925		76.3131	82.0528	68.3132	39.4251	78.029	86.6649	88.7887	60.2134		ykoH	unknown	two-component sensor kinase	ykoH
BSU13270		0.0252842	0.96315	-0.0712987	0.899807		46.1428	40.094	53.2441	25.6263	41.9652	45.9324	34.9169	41.8432		ykoI	unknown	unknown	ykoI
BSU13280		-0.001133	0.997778	-0.0898675	0.81538		56.7911	72.7287	279.28	433.676	54.4236	75.3985	314.252	352.095		ykoJ	unknown	unknown	ykoJ
BSU13290		-0.432993	0.743392	0.873357	0.50283		1.77472	1.86484	3.01382	1.97125	0.655706	1.7333	4.98813	6.12339		ykzD	unknown	unknown	ykzD
BSU13299		-0.191053	0.627281	-0.173916	0.671557		223.615	255.483	105.484	137.988	156.714	262.595	101.758	112.262		ykzO	unknown	unknown, putative pseudogene	ykzO
BSU13300		-0.342048	0.348039	-0.339045	0.365567		675.282	728.219	216.995	309.487	407.193	696.786	204.513	208.195		mgtE	magnesium uptake	primary magnesium transporter	mgtE,ykoK
BSU13310		-0.499062	0.353936	0.119542	0.815713		39.9313	25.1753	62.2856	98.5627	26.2282	19.0663	98.765	74.5013		tnrA	regulation of nitrogen assimilation	transcriptional pleiotropic regulator ([SW|MerR family]) involved in global nitrogen regulation	tnrA,scgR
BSU13320		0.114533	0.848558	0.386512	0.503631		17.7472	17.716	38.175	37.4538	17.0484	21.6662	51.8765	47.9666		ykzB	unknown	unknown	ykzB
BSU13330		-0.379745	0.7925	0.317496	0.825444		1.77472	0.932419	4.01842	0	0	1.7333	3.9905	2.04113		ykoL	unknown	unknown	ykoL
BSU13340		-0.353624	0.342293	-0.465619	0.204497		311.464	386.954	1781.17	3043.61	219.006	325.86	1490.45	1982.96		ykoM	unknown	similar to transcriptional regulator (MarR family)	ykoM
BSU13350		0.882799	0.195429	0.411952	0.506174		7.98625	8.39177	52.2395	31.5401	20.9826	10.3998	47.886	66.3368		ykoN	unknown	unknown	ykoN
BSU13360		0.307671	0.78132	0.968577	0.3574		1.77472	3.72967	17.0783	0	4.58994	2.59995	23.943	15.3085		ykoP	unknown	unknown	ykoP
BSU13370		0.388723	0.557381	0.0498987	0.940034		23.9588	13.0539	40.1842	19.7125	27.5397	21.6662	36.9122	26.5347		ykoQ	unknown	unknown	ykoQ
BSU13380		0.721449	0.368032	0.87828	0.252275		7.98625	9.32419	45.2073	7.88501	20.3269	9.53314	75.8196	29.5964		ykoS	unknown	unknown	ykoS,ykoR
BSU13390		0.824648	0.289202	0.767963	0.294199		7.98625	6.52693	39.1796	11.8275	18.3598	8.66649	59.8576	32.6581		ykoT	unknown	similar to lipoteichoic acid glycosyltransferase	ykoT
BSU13400		0.39007	0.518435	0.202963	0.731345		23.9588	22.378	75.3454	27.5975	35.4081	25.9995	73.8243	47.9666		ligD	non-homologous end joining DNA repair, repair of gapped DNA substrates	DNA repair polymerase/ ligase in non-homologous end joining DNA repair	ligD,ykoU
BSU13410		0.113251	0.875672	0.143691	0.836104		11.5357	13.0539	44.2027	19.7125	17.0484	9.53314	46.8884	25.5141		ykoV	non-homologous end joining DNA repair, repair of gapped DNA substrates	DNA-end-binding protein Ku, non-homologous end joining DNA repair	ykoV
BSU13420		0.105507	0.77683	0.24721	0.519138		214.741	169.7	150.691	116.304	182.286	232.262	159.62	160.229		dgcW	synthesis of c-di-GMP	diguanylate cyclase and potential phosphodiesterase	dgcW,ykoW
BSU13430		-0.111306	0.780557	-0.147865	0.719725		393.101	344.062	114.525	224.723	308.182	373.526	120.713	181.661		ykoX	unknown	similar to alkaline phosphatase	ykoX
BSU13440		0.149568	0.744063	-0.145353	0.756298		84.2993	52.2154	79.3639	74.9076	83.2747	68.4653	64.8457	74.5013		ykoY	unknown	membrane protein, may be involved in manganese detoxification	ykoY
BSU13450		-0.188977	0.638076	0.0816525	0.851076		166.824	141.728	56.2579	61.1088	118.683	151.664	64.8457	59.1928		sigI	control of a class of heat shock genes	[SW|RNA polymerase ][SW|sigma factor ]SigI	sigI,ykoZ
BSU13460		-0.159684	0.662137	0.277168	0.475668		339.859	237.767	100.461	86.7351	253.758	262.595	121.71	107.159		rsgI	control of SigI activity	regulator of SigI activity	rsgI ,ykrI
BSU13470		-0.0398985	0.949681	-0.128016	0.850848		35.4944	24.2429	18.0829	19.7125	32.7853	25.1328	17.9573	16.3291		sspD	protection of spore DNA	small acid-soluble spore protein (minor alpha/beta-type SASP)	sspD
BSU13480		-0.102969	0.7726	0.0917	0.820573		441.906	346.86	51.2349	61.1088	325.886	408.192	58.8599	60.2134		ykrK	regulation of membrane protein quality control	transcription repressor of [[gene|htpX ]]expression	ykrK
BSU13490		-0.648869	0.110807	-0.222317	0.58528		2123.46	2678.84	1178.4	2962.79	1298.3	1737.63	1534.35	2000.31		htpX	quality control of membrane proteins	stress-responsive membrane protease	htpX,ykrL
BSU13500		0.0756437	0.833543	0.710579	0.0761324		333.648	268.537	59.2717	47.3101	290.478	344.926	91.7816	86.7481		ktrD	potassium uptake	low affinity potassium transporter [[protein|KtrC]]-[[protein|KtrD]], integral membrane subunit	ktrD,ykrM
BSU13509		0.37629	0.781855	0.602111	0.645452		1.77472	0	10.0461	0	1.96712	0.866649	15.962	2.04113		ykzP	unknown	unknown	ykzP
BSU13510		1.21685	0.371947	0.514933	0.692892		0.887361	0	9.04145	0	3.27853	0.866649	9.97626	5.10283		ykzE	unknown	unknown	ykzE
BSU13520		-0.229503	0.764431	0.696688	0.370505		15.0851	23.3105	27.1244	5.91376	18.3598	13.8664	39.905	18.3702		ykrP	unknown	unknown	ykrP
BSU13530		0.471847	0.20452	-0.286403	0.399648		55.0164	47.5533	515.363	672.197	74.7505	68.4653	458.908	510.283		kinE	initiation of sporulation	two-component sensor kinase, phosphorylates Spo0F, part of the phosphorelay	kinE,ykrQ
BSU13540		-0.441732	0.278473	-0.434742	0.279706		115.357	90.4446	193.889	208.953	60.9807	90.1315	131.687	164.311		ogt	DNA repair	O6-methylguanine DNA alkyltransferase	ogt,dat
BSU13550		0.398284	0.301617	-0.0649686	0.865863		1646.06	1728.7	16291.7	32001.3	1594.68	2876.41	21228.5	24897.7		mtnA	methionine salvage	5-methylthioribose-1-phosphate isomerase	mtnA,ykrS, mtnS
BSU13560		0.424909	0.271475	0.00341816	0.992927		1741	1976.73	14344.8	27721.7	1769.75	3249.07	19533.5	22630		mtnK	methionine salvage	5-methylthioribose kinase	mtnK,ykrT
BSU13570		0.618505	0.180133	-0.118774	0.790375		67.4395	80.188	361.658	849.61	76.7176	153.397	476.865	632.751		mtnU	methionine salvage	omega-amidase	mtnU,ykrU
BSU13580		0.447073	0.300062	-0.077179	0.854969		126.893	123.079	458.1	1129.53	132.453	211.462	688.362	810.329		mtnE	methionine salvage	glutamine transaminase	mtnE,ykrV
BSU13590		0.367908	0.318372	-0.00795785	0.982209		113.582	115.62	468.146	772.731	131.141	166.397	611.545	618.463		mtnW	methionine salvage	2,3-diketo-5-methylthiopentyl-1-phosphate enolase, Rubisco-like protein	mtnW,ykrW
BSU13600		0.0154449	0.971159	0.0257124	0.950118		95.835	70.8638	335.538	603.203	60.9807	108.331	433.967	518.447		mtnX	methionine salvage	2-hydroxy-3-keto-5-methylthiopentenyl-1-phosphate phosphatase	mtnX,ykrX
BSU13610		0.485453	0.240114	0.133255	0.73444		78.0878	58.7424	475.179	904.805	79.3404	114.398	668.409	842.987		mtnB	methionine salvage	methylthioribulose-1-phosphate dehydratase	mtnB,ykrY
BSU13620		0.336773	0.424024	0.0506734	0.900153		81.6372	82.0528	523.4	1131.5	81.9633	126.531	759.193	951.167		mtnD	methionine salvage	1,2,-dihydroxy-3-keto-5-methylthiopentene dioxygenase	mtnD,ykrZ
BSU13630		-0.0487016	0.900374	-0.5827	0.131221		109.145	91.377	220.009	195.154	89.176	104.865	122.708	153.085		ykvA	unknown	unknown	ykvA
BSU13640		-0.121204	0.751663	-0.120175	0.748286		181.022	161.308	533.446	1017.17	137.043	177.663	667.412	753.178		spo0E	initiation of sporulation	Spo0A-P phosphatase, control of the phosphorelay	spo0E
BSU13650		-0.207217	0.713653	0.430493	0.425295		20.4093	27.9726	44.2027	63.0801	24.9168	16.4663	66.8409	77.563		eag	unknown	small membrane protein	eag,ykvC
BSU13660		-0.0541155	0.880448	0.021654	0.95154		438.356	413.994	1290.92	2320.16	354.737	466.257	1638.1	2023.78		kinD	initiation of [SW|sporulation]	osmo-sensing two-component sensor kinase, phosphorylates [[protein|Spo0F]], part of the [SW|phosphorelay], checkpoint protein that links [SW|sporulation] initiation to [SW|biofilm formation]	kinD,ykvD
BSU13670		-0.0426513	0.902013	-0.262665	0.478665		481.837	399.075	107.493	137.988	385.555	469.724	109.739	92.8715		mhqR	regulation of resistance to quinones and diamide	[SW|MarR family ]transcriptional repressor of [[gene|azoR2]], [[gene|mhqA]], [[gene|mhqD]]-[[gene|mhqE]]and [[gene|mhqN]]-[[gene|mhqO]]-[[gene|mhqP ]]expression	mhqR,ykvE
BSU13680		0.150746	0.638634	-0.710229	0.025355		412.623	370.17	1819.34	1549.4	388.834	481.857	892.875	1155.28		motB	[[category|Motility and chemotaxis]]	H<sup>+</sup>-coupled [[protein|MotA]]-[[protein|MotB]] flagellar stator	motB,mot
BSU13690		0.0724974	0.819471	-0.919758	0.00359006		506.683	390.683	1492.84	1285.26	466.863	477.524	663.421	795.021		motA	[[category|Motility and chemotaxis]]	H<sup>+</sup>-coupled [[protein|MotA]]-[[protein|MotB]] flagellar stator	motA,mot
BSU32820		-0.909131	0.028084	-1.12697	0.00472284		100.272	153.849	471.16	914.661	61.6364	71.9319	308.266	315.355		fadE	fatty acid degradation	acyl-CoA dehydrogenase	fadE,yusJ
BSU13710		0.551841	0.49347	0.849901	0.256123		4.43681	9.32419	48.2211	7.88501	13.1141	7.79984	60.8552	47.9666		ykvI	unknown	unknown	ykvI
BSU13720		-0.0441985	0.917607	0.449006	0.378352		171.261	189.281	29.1336	13.7988	149.501	200.196	32.9217	29.5964		queC	tRNA modification	synthesis of the modified ribonucleotide queuosine	queC ,ykvJ
BSU13730		-0.047633	0.915763	0.437297	0.452881		114.47	134.268	14.0645	9.85627	108.847	131.731	17.9573	16.3291		queD	tRNA modification	6-pyruvoyltetrahydropterin synthase, synthesis of the modified ribonucleotide queuosine	queD,ykvK
BSU13740		-0.0974698	0.805492	0.286767	0.523921		289.28	323.549	39.1796	43.3676	210.482	362.259	44.8932	56.1311		queE	tRNA modification	7-carboxy-7-deazaguanine (CDG) synthase, required for the synthesis of the modified ribonucleotide queuosine	queE,ykvL
BSU13750		0.0589784	0.897612	0.491201	0.315811		351.395	371.103	27.1244	92.6489	297.035	456.724	73.8243	90.8304		queF	tRNA modification	nitrile reductase (NADPH-dependent 7-cyano-7-deazaguanine reductase), synthesis of the modified ribonucleotide queuosine	queF,ykvM
BSU13760		-0.167741	0.73881	0.143396	0.77234		35.4944	39.1616	60.2764	63.0801	34.0967	32.066	59.8576	76.5424		ykvN	unknown	[SW|MarR family|MarR/DUF24 family] transcription regulator	ykvN
BSU13770		0.200775	0.769506	0.135461	0.8353		11.5357	12.1214	34.1566	31.5401	17.7041	9.53314	39.905	32.6581		ykvO	unknown	similar to glucose 1-dehydrogenase	ykvO
BSU13780		-0.277717	0.704379	0.639056	0.376086		14.1978	17.716	33.152	9.85627	13.7698	12.1331	43.8955	27.5553		ykvP	unknown	unknown	ykvP
BSU13789		-0.541528	0.551124	-0.48278	0.596247		10.6483	11.189	10.0461	21.6838	6.55706	7.79984	3.9905	17.3496		ykzQ	unknown	unknown	ykzQ
BSU13790		0.51417	0.42954	0.710206	0.28854		15.9725	18.6484	17.0783	19.7125	23.6054	26.8661	35.9145	25.5141		ykvQ	unknown	similar to chitinase	ykvQ
BSU13799		-0.0264783	0.978471	0.0419655	0.966698		5.32417	9.32419	11.0507	3.94251	6.55706	7.79984	6.98338	9.18509		ykzR	unknown	unknown	ykzR
BSU13800		-0.107445	0.886413	-0.53419	0.480871		11.5357	18.6484	19.0875	29.5688	9.83559	18.1996	19.9525	12.2468		ykvR	unknown	unknown	ykvR
BSU13810		-0.57857	0.134853	-0.187473	0.656907		210.305	234.969	67.3086	65.0514	129.174	167.263	52.8742	63.2751		ykvS	unknown	unknown	ykvS
BSU13819		-0.139375	0.775281	-0.152469	0.786266		86.9614	69.9314	24.1105	21.6838	70.1605	71.9319	20.9501	20.4113		ykzS	unknown	unknown	ykzS
BSU13820		-0.326744	0.660288	0.321432	0.684919		24.8461	26.1077	18.0829	5.91376	18.3598	21.6662	22.9454	9.18509		ykvT	unknown	similar to spore cortex-lytic enzyme, putative cell wall hydrolase	ykvT
BSU13830		0.666218	0.411237	0.561144	0.46557		8.87361	8.39177	66.304	7.88501	21.6383	6.9332	70.8314	44.9049		ykvU	germination at high pressure	spore cortex membrane protein, required for germination at high pressure	ykvU
BSU13840		0.426709	0.482633	-0.0489407	0.938623		23.9588	31.7022	34.1566	17.7413	39.3424	36.3993	29.9288	21.4319		stoA	spore cortex formation, maturation of [[protein|SpoVD ]]in the forespore outer membrane	thiol-disulfide oxidoreductase, with thioredoxin-like domain, required for the synthesis of the endospore peptidoglycan cortex	stoA,spoIVH,ykvV
BSU13850		-0.458853	0.259762	-0.439247	0.2597		91.3982	154.781	2040.35	3625.13	70.8163	107.465	1792.73	2360.57		pfeT	protection against toxic iron	Fe<sup>2+</sup> efflux pump, P<sub>1B4</sub>-type ATPase, protects the cell against iron intoxication	pfeT,ykvW,zosA
BSU13860		-0.365264	0.263428	-0.321697	0.333695		956.575	1060.16	405.861	506.612	683.246	877.916	317.245	409.247		papB	degradation of proline-containing peptides	Xaa-Pro amino-peptidase	papB,ykvY
BSU13870		-0.318321	0.37072	0.0362116	0.922293		250.236	294.644	138.636	124.189	194.089	241.795	132.684	137.776		ykvZ	unknown	similar to transcriptional regulator (LacI family)	ykvZ
BSU13880		0.237276	0.472794	0.0621108	0.859566		1499.64	1271.82	128.59	185.298	1474.03	1800.03	142.661	182.681		glcT	control of glucose uptake	transcriptional antiterminator, controls expression of the [[gene|ptsG]]-[[gene|ptsH]]-[[gene|ptsI]] operon	glcT,ykwA
BSU13890		0.299712	0.410803	-0.00137254	0.997245		12657.3	10490.6	120.553	55.1951	14214.4	14368.2	110.736	69.3985		ptsG	glucose transport and phosphorylation, control of [[protein|GlcT ]]activity	glucose permease, trigger enzyme	ptsG,ptsX,crr
BSU13900		-0.0590019	0.875897	-0.039858	0.917524		4803.29	4286.33	247.133	585.462	4099.47	4620.11	378.1	426.596		ptsH	PTS-dependent sugar transport and carbon catabolite repression	HPr, General component of the sugar [SW|phosphotransferase system] (PTS)	ptsH,HPr
BSU13910		0.0557831	0.869724	-0.229438	0.502815		21023.4	18533.7	1115.11	2032.36	19224	21914.1	1248.03	1426.75		ptsI	PTS-dependent sugar transport	Enzyme I, general (non sugar-specific) component of the HPr)	ptsI
BSU13920		0.0852614	0.884876	0.818341	0.201266		39.0439	33.5671	12.0553	21.6838	43.2766	33.7993	32.9217	26.5347		splA	regulation of the splA-splB operon	transcriptional repressor of the spore photoproduct lyase splA-splB operon	splA,ykxI
BSU13930		0.10437	0.782277	0.37303	0.316242		116.244	102.566	174.801	260.205	121.961	113.531	278.338	283.717		splB	protection of spore DNA against photodamage	spore photoproduct lyase, radical SAM enzyme	splB,spl
BSU13940		0.105814	0.860933	0.35649	0.395807		9.76097	3.72967	225.032	396.222	7.86847	6.9332	372.114	422.514		ykwB	unknown	unknown	ykwB
BSU13950		0.172215	0.622159	-0.492756	0.155467		579.447	454.088	1829.39	3029.82	506.861	660.387	1616.15	1817.63		mcpC	control of chemotaxisthreonine, glycine, serine, lysine, valine and arginine	membrane-bound chemotaxis receptor for proline, methyl-accepting chemotaxis protein	mcpC,prg71
BSU13960		-0.13482	0.712183	-0.0725485	0.846208		1151.79	1081.61	210.967	413.963	885.859	1145.71	275.345	314.334		ykwC	unknown	beta-hydroxyacid dehydrogenase	ykwC
BSU13970		-0.0626884	0.908829	-0.215741	0.70215		42.5933	31.7022	36.1658	43.3676	38.0309	32.9327	31.924	35.7198		ykwD	unknown	unknown	ykwD
BSU13980		-0.330159	0.335865	-0.0576318	0.866035		822.584	889.527	1657.6	2728.21	650.46	707.186	1776.77	2430.99		pbpH	formation of a rod-shaped peptidoglycan cell wall	class B penicillin-binding protein H, required for [SW|cell wall synthesis ]during cell elongation	pbpH,ykuA
BSU13990		-0.170922	0.618862	-0.20034	0.54663		153.513	134.268	535.455	666.284	121.961	133.464	474.87	567.435		kinA	initiation of sporulation	two-component sensor kinase, phosphorylates [[protein|Spo0F]], part of the [SW|phosphorelay]	kinA,spoIIF,spoIIJ,gsiC,scoD
BSU14000		-0.0739044	0.825592	-0.397079	0.237991		978.759	1011.67	927.251	1348.34	775.045	1115.38	814.063	905.242		patA	biosynthesis of lysine and peptidoglycan	N-acetyl-L,L-diaminopimelate aminotransferase	patA,uat,dapX
BSU14009		0.0212261	0.960862	0.331613	0.518466		212.967	140.795	17.0783	31.5401	173.762	185.463	26.9359	32.6581		ykzT	unknown	unknown	ykzT
BSU14010		0.12082	0.742457	-0.405725	0.263504		292.829	261.077	949.353	1732.73	268.184	335.393	889.882	1122.62		cheV	control of CheA activity	modulation of CheA activity in response to attractants	cheV
BSU14020		-0.0795182	0.845996	-0.287205	0.481778		131.329	198.605	240.101	342.998	128.518	183.73	188.551	285.758		kre	control of [[protein|ComK ]]accumulation and of bistable competence gene expression	[[protein|ComK]] repressor, stimulates degradation of the [[gene|comK ]]mRNA	kre,ykyB
BSU14030		-0.143136	0.679496	-0.0335346	0.925921		304.365	331.941	153.705	161.643	246.545	329.327	155.63	152.064		ykuC	unknown	similar to macrolide-efflux protein	ykuC
BSU14040		-0.205465	0.685688	-0.0695092	0.890267		40.8186	51.283	91.4191	55.1951	32.1296	47.6657	74.8219	66.3368		ldt	cell wall biosynthesis	L,D-transpeptidase involved in cell wall synthesis	ldt,ykuD
BSU14050		-0.285927	0.488496	-0.21192	0.602108		70.1015	105.363	163.751	181.355	62.9478	80.5984	152.637	143.9		ykuE	unknown	Mn/ Zn-dependent phosphatase	ykuE
BSU14060		-0.179747	0.725476	-1.06396	0.028026		26.6208	33.5671	133.613	128.131	23.6054	29.4661	76.8172	45.9255		fadH	fatty acid degradation	2,4-dienoyl-CoA reductase	fadH,ykuF
BSU14071		-0.216734	0.512292	-0.66493	0.0490857		521.768	540.803	318.46	431.704	488.501	423.792	215.487	253.1		fadG	fatty acid degradation	fatty acid degradation	fadG ,ykuG
BSU14072		-0.304237	0.455584	-0.561072	0.192155		133.992	140.795	76.35	102.505	119.994	101.398	54.8694	64.2956		ykzU	unknown	unknown	ykzU
BSU14080		-0.017318	0.967021	0.267462	0.524073		133.992	123.079	129.594	206.982	112.126	142.131	151.639	252.08		ykuH	unknown	unknown	ykuH
BSU14090		-0.130053	0.726883	-0.226241	0.547766		318.563	316.09	227.041	396.222	257.037	322.394	239.43	288.82		ykuI	unknown	c-di-GMP binding protein	ykuI
BSU14100		-0.0824441	0.81486	0.0416379	0.917666		486.274	517.492	47.2165	65.0514	399.981	547.722	55.8671	58.1722		ykuJ	unknown	unknown	ykuJ
BSU14110		-0.122651	0.725188	0.0883533	0.807152		1726.8	1567.4	179.824	275.975	1245.19	1777.5	204.513	277.594		ykuK	unknown	unknown	ykuK
BSU14120		-0.202988	0.59151	-0.630914	0.0931364		465.865	373.9	1044.79	1661.77	308.838	419.458	655.44	1077.72		abbA	inhibition of AbrB	inhibitor of AbrB activity	abbA ,ykzF
BSU14130		-0.984736	0.055662	0.0236504	0.965019		139.316	343.13	50.2303	74.9076	70.1605	168.997	61.8528	64.2956		ykuL	unknown	unknown	ykuL
BSU14140		-0.572322	0.151353	-0.151014	0.705514		491.598	699.314	467.142	829.898	291.133	504.39	517.768	644.998		ccpC	regulation of tricarboxylic acid branch of the TCA cycle	transcriptional repressor of [[gene|citZ ]]and [[gene|citB]]	ccpC,ykuM
BSU14150		0.00041279	0.999354	0.566667	0.228631		43.4807	22.378	158.728	423.819	31.4739	34.666	370.119	494.974		ykuN	electron transfer	flavodoxin, binds FMN, replaces ferredoxin under conditions of iron limitation, probably involved in electron transfer to nitric oxide synthase	ykuN
BSU14160		-0.188455	0.708828	0.647173	0.1749		73.651	29.8374	342.571	875.236	56.3907	33.7993	815.06	1108.33		ykuO	unknown	unknown	ykuO
BSU14170		0.162222	0.760887	0.42141	0.390376		36.3818	19.5808	182.838	534.21	36.0638	26.8661	357.15	605.195		ykuP	electron transfer	flavodoxin, binds FMN, replaces ferredoxin under conditions of iron limitation	ykuP
BSU14180		-0.0180516	0.957546	0.241314	0.509808		1958.41	1728.7	85.3915	139.959	1577.63	2063.49	118.717	144.92		ykuQ	biosynthesis of lysine and peptidoglycan	similar to tetrahydrodipicolinate succinylase	ykuQ
BSU14190		-0.139698	0.689423	0.532053	0.160969		551.939	494.182	69.3178	96.5914	415.718	532.989	132.684	106.139		ykuR	biosynthesis of lysine and peptidoglycan	N-acetyl-diaminopimelate deacetylase	ykuR,dapL
BSU14200		-0.296526	0.558044	-0.0282519	0.960843		152.626	126.809	11.0507	41.3963	104.913	121.331	22.9454	25.5141		ykuS	unknown	unknown	ykuS
BSU14210		-0.31862	0.498965	0.470583	0.362147		100.272	203.267	39.1796	29.5688	98.3559	143.864	51.8765	45.9255		ykuT	resistance to osmotic downshock	mechanosensitive channel, similar to MscS, general stress protein	ykuT
BSU14220		-0.499049	0.190086	-0.537661	0.152131		149.077	170.633	288.322	443.532	100.323	124.798	222.471	276.573		ahpA	protection against peroxide stress	alkyl hydroperoxide reductase	ahpA,ykuU
BSU14230		-0.77192	0.0519833	-0.3628	0.345632		86.9614	110.025	197.907	264.148	54.4236	59.7988	174.585	181.661		ahpT	protection of proteins against oxidative damage	thiol disulfide oxidoreductase, reduces [[protein|AhpA]]	ahpT,ykuV
BSU14240		-0.197673	0.583404	-0.385474	0.284339		949.477	775.772	1193.47	2000.82	628.166	873.583	1046.51	1385.93		rok	regulation of genetic competence	repressor of comK, nucleoid associated protein that serves to help repress expression of A T-rich genes, many of which appear to have been acquired by horizontal gene transfer	rok,ykuW
BSU14250		-0.364842	0.531448	0.76731	0.213259		58.5658	86.7149	42.1934	9.85627	54.4236	57.1989	60.8552	34.6992		yknT	protection of the spore	spore coat protein	yknT,cse15
BSU14260		-0.222184	0.573279	0.445493	0.308568		196.107	253.618	53.2441	39.4251	167.205	217.529	59.8576	69.3985		mobA	nitrate respiration	molybdopterin-guanine dinucleotide biosynthesis	mobA
BSU14270		-0.244595	0.472359	-0.0813282	0.815489		412.623	540.803	263.207	268.09	342.279	461.057	240.428	261.265		moeB	nitrate respiration	molybdopterin biosynthesis protein	moeB
BSU14280		-0.374117	0.259378	-0.289893	0.388797		484.499	539.87	365.677	423.819	332.443	455.858	307.269	335.766		moeA	nitrate respiration	molybdopterin molybdenumtransferase	moeA
BSU14290		-0.272085	0.467447	0.113621	0.764319		199.656	269.469	191.88	234.579	160.648	227.062	207.506	253.1		mobB	nitrate respiration	molybdopterin-guanine dinucleotide biosynthesis	mobB
BSU14300		-0.404993	0.258143	-0.21875	0.548617		250.236	288.117	191.88	252.32	179.008	226.195	202.518	176.558		moaE	nitrate respiration	molybdopterin synthase (large subunit), catalyses the transfer of sulfide from MoaD thiocarboxylate	moaE
BSU14310		-0.331085	0.55451	-0.494205	0.402411		40.8186	44.7561	27.1244	43.3676	32.7853	34.666	23.943	24.4936		moaD	nitrate respiration	molybdopterin synthase (small subunit)	moaD
BSU14320		0.871381	0.0902662	0.271384	0.517744		13.3104	9.32419	146.672	159.672	23.6054	19.0663	189.549	180.64		yknU	unknown	similar to [SW|ABC transporter] (ATP-binding protein)	yknU
BSU14330		0.336913	0.505002	0.218654	0.623539		18.6346	19.5808	164.755	155.729	33.441	14.733	191.544	182.681		yknV	unknown	similar to [SW|ABC transporter] (ATP-binding protein)	yknV
BSU14340		-0.199883	0.556504	-0.788217	0.0198371		535.966	569.708	1127.17	1900.29	508.172	452.391	856.961	880.748		yknW	resistence against SdpC toxin	modulates assembly of the YknX-YknY-YknZ ABC transporter for the export of the SdpC toxin	yknW
BSU14350		-0.255907	0.414817	-0.700797	0.0288694		854.529	884.865	430.976	530.267	773.077	680.32	319.24	267.388		yknX	resistence against SdpC toxin	ABC-type antimicrobial peptide transporter (permease) for the export of the SdpC toxin	yknX
BSU14360		-0.0986445	0.776751	-0.77551	0.0312217		310.576	340.333	194.894	262.177	330.476	276.461	124.703	138.797		yknY	resistance to [[protein|SdpC]] toxin	[SW|ABC transporter ](ATP-binding protein, exporter) for the export of the [[protein|SdpC]] toxin	yknY
BSU14370		-0.367218	0.265444	-0.599119	0.0742787		748.933	735.678	377.732	544.066	629.478	517.39	314.252	288.82		yknZ	resistence against [[protein|SdpC]] toxin	[SW|ABC transporter] (permease) for the export of the [[protein|SdpC]] toxin	yknZ
BSU14380		-0.0505617	0.898682	-0.540597	0.179101		117.132	140.795	132.608	206.982	120.65	128.264	118.717	111.242		fruR	regulation of fructose utilization	transcription repressor of the fruR-fruK-fruA operon, DeoR family	fruR
BSU14390		-0.335008	0.39515	-1.02139	0.0109641		149.964	181.822	164.755	242.464	111.47	150.797	98.765	97.9743		fruK	fructose utilization	fructose-1-phosphate kinase	fruK,fruB
BSU14400		-0.310522	0.348708	-0.882264	0.00796568		370.917	384.156	526.413	662.341	263.594	344.06	318.243	320.458		fruA	fructose uptake and phosphorylation	fructose-specific phosphotransferase system, EIIABC of the PTS	fruA
BSU14410		-0.372937	0.343698	-0.14936	0.704995		377.129	571.573	401.842	753.019	297.035	432.458	488.837	547.023		sipT	protein secretion	signal peptidase I	sipT
BSU14420		0.220671	0.663863	-0.533297	0.341601		66.5521	67.1341	33.152	33.5113	56.3907	100.531	24.9406	20.4113		ykoA	unknown	unknown	ykoA
BSU14430		0.018935	0.958355	0.00972458	0.978656		2759.69	2619.16	1378.32	2554.74	2210.39	3241.27	1774.78	2180.95		ykpA	unknown	ABC transporter (ATP-binding protein)	ykpA
BSU14440		-0.106773	0.780471	-0.0596025	0.874713		197.882	226.578	458.1	798.358	159.337	234.862	535.725	665.409		ykpB	unknown	putative ketopantoate reductase	ykpB,panE
BSU14450		-0.223085	0.492408	0.079527	0.811924		693.916	736.611	260.193	295.688	527.843	695.919	267.364	319.437		ampS	required for biofilm formation	aminopeptidase	ampS
BSU14460		-0.628457	0.492071	0.568964	0.579527		19.5219	15.8511	5.02303	1.97125	16.3927	5.1999	6.98338	5.10283		ykpC	unknown	unknown	ykpC
BSU14470		-0.0282929	0.955476	-0.0502466	0.929019		174.81	155.714	48.2211	9.85627	142.944	181.13	35.9145	23.473		mreBH	cell shape determation	cell shape-determining protein, forms filaments, the polymers control/restrict the mobility of the cell wall elongation enzyme complex, required for LytE activity	mreBH
BSU14480		-0.135663	0.728977	-0.201088	0.630391		1248.52	1181.37	65.2994	155.729	985.526	1222.84	76.8172	111.242		abh	regulation of gene expression during the transition from growth to stationary phase	transcriptional regulator of transition state genes	abh,ylxT,yzaA
BSU14490		0.0104801	0.975223	0.0666945	0.847777		526.205	485.79	188.866	285.832	494.402	525.19	257.387	236.771		kinC	initiation of sporulation	two-component sensor kinase, phosphorylates Spo0F and Spo0A, part of the phosphorelay, governs expression of genes involved in biofilm formation	kinC,ssb
BSU14500		-0.0830723	0.808463	0.104547	0.776265		384.227	345.927	91.4191	116.304	323.263	365.726	110.736	111.242		ykqA	unknown	unknown	ykqA,ylxU, yzaB
BSU14510		-0.279696	0.428064	-0.117416	0.741491		537.741	481.128	347.594	546.037	393.424	443.725	347.174	472.522		ktrC	potassium uptake	low affinity potassium transporter [[protein|KtrC]]-[[protein|KtrD]], peripheric membrane component	ktrC,ylxV,yzaC,ykqB
BSU14520		0.218139	0.533361	-0.287628	0.425979		938.828	821.461	216.995	331.171	828.157	1224.58	209.501	235.751		adeC	utilization of adenine as nitrogen source,purine salvage and interconversion	adenine deaminase	adeC,ade, yzaD
BSU14530		-0.12693	0.700278	-0.0543767	0.869267		4106.71	4237.84	2418.09	3554.17	3169.68	4464.11	2593.83	3151.51		rnjA	RNA processing	RNase J1, important for the degradation of RNA fragments containing transcription terminators	rnjA,ykqC
BSU14540		-0.106856	0.770164	0.0900736	0.807497		567.911	513.763	309.419	479.015	408.505	595.388	352.162	484.769		rpoY	control of RNA polymerase activity	epsilon subunit of RNA polymerase	rpoY,ykzG
BSU14550		-0.236862	0.524359	0.0669491	0.864987		500.472	488.587	85.3915	147.844	346.213	491.39	113.729	127.571		ykrA	unknown	putative [SW|HAD superfamily] phosphatase	ykrA
BSU14560		-0.1614	0.639912	-0.0770632	0.831315		381.565	391.616	133.613	169.528	299.002	391.726	140.665	144.92		defB	utilization of S-methyl-cysteine	N-formylcysteine deformylase, required for the conversion of S-methyl-cysteine to cysteine	defB,ykrB
BSU14569		-0.837245	0.491244	1.67625	0.170321		5.32417	3.72967	5.02303	0	3.27853	0.866649	20.9501	3.0617		ykzV	unknown	unknown	ykzV
BSU14570		-0.0620369	0.883748	0.482258	0.284751		150.851	176.227	73.3362	47.3101	121.961	191.53	75.8196	96.9537		ykyA	unknown	unknown	ykyA,ykrC
BSU14580		0.235307	0.471882	0.0816572	0.808655		13676	16006.8	255.17	433.676	16287.7	18724	362.138	363.321		pdhA	links glycolysis and TCA cycle	pyruvate dehydrogenase (E1 alpha subunit), required for Z-ring assembly in a pyruvate-dependent manner	pdhA,aceA
BSU14590		0.219015	0.508965	-0.128901	0.707732		9583.5	11093.9	217.999	376.509	11201.4	12912.2	289.312	250.039		pdhB	links glycolysis and TCA cycle	pyruvate dehydrogenase (E1 beta subunit)	pdhB
BSU14600		0.171678	0.604412	-0.0886103	0.790306		18418.1	21302	1410.47	2399.02	20999	23808.6	1661.05	1914.58		pdhC	links glycolysis and TCA cycle	pyruvate dehydrogenase (dihydrolipoamide acetyltransferase E2 subunit)	pdhC
BSU14610		0.168648	0.634421	-0.124521	0.727092		14432.9	16922.5	1029.72	2050.1	16351.3	18952.8	1318.86	1498.19		pdhD	links glycolysis and TCA cycle, enzyme in TCA cycle	dihydrolipoamide dehydrogenase E3 subunit of both pyruvate dehydrogenase and 2-oxoglutarate dehydrogenase complexes	pdhD,citL
BSU14620		-0.620835	0.442088	0.285863	0.727473		17.7472	18.6484	26.1198	3.94251	9.83559	12.9997	19.9525	19.3907		slp	unknown	small peptidoglycan-associated lipoprotein	slp,pal
BSU14629		0.398422	0.592462	1.60196	0.00260669		4.43681	2.79726	51.2349	92.6489	7.21277	2.59995	290.309	154.105		sr1	control of arginine metabolism and glycolysis	small regulatory RNA controlling [[protein|AhrC ]]expression, regulatory peptide	ykzW,ykzW,sr1
BSU14630		-0.0218178	0.948136	0.380276	0.307067		893.573	795.353	68.3132	84.7639	687.18	976.714	98.765	100.015		speA	spermidine, polyamine biosynthesis	arginine decarboxylase, required for biofilm formation	speA,cad
BSU14640		-0.241939	0.601693	-0.41286	0.398673		141.09	151.052	46.2119	100.534	99.0116	147.33	44.8932	62.2545		yktA	unknown	unknown	yktA
BSU14650		-0.37615	0.324671	-0.106344	0.786383		426.821	591.153	174.801	246.407	294.412	487.057	175.582	213.298		yktB	unknown	unknown	yktB
BSU14660		-0.62365	0.447998	-0.0588957	0.943029		6.21153	30.7698	18.0829	25.6263	5.90135	17.333	20.9501	20.4113		ykzI	unknown	general stress protein	ykzI
BSU14670		-0.248817	0.511878	-0.286598	0.461296		290.167	337.536	156.719	246.407	211.793	315.46	158.623	168.393		yktC	unknown	inositol monophosphatase and 5'-nucleotidase with preference for GMP and IMP	yktC,suhB
BSU14680		-0.153533	0.728492	-0.641969	0.170702		103.821	111.89	75.3454	68.9939	81.9633	111.798	55.8671	35.7198		ykzC	unknown	unknown	ykzC
BSU14690		0.00155681	0.997191	-0.330192	0.449712		79.8625	68.999	117.539	206.982	63.6035	85.7983	113.729	140.838		yktD	unknown	unknown	yktD
BSU14700		-0.00733558	0.982926	0.0948453	0.774334		134.879	116.552	457.096	520.411	130.485	119.598	562.661	480.686		nprE	degradation of proteins	extracellular neutral protease B	nprE
BSU14710		-0.0493611	0.939061	0.623017	0.346254		54.129	48.4858	61.281	7.88501	56.3907	42.4658	71.8291	41.8432		ylaA	unknown	unknown	ylaA
BSU14720		0.308444	0.746111	1.3398	0.206763		8.87361	8.39177	3.01382	1.97125	9.83559	12.1331	9.97626	6.12339		ylaB	unknown	unknown	ylaB
BSU14730		-0.41242	0.533334	0.752457	0.312897		44.3681	35.4319	14.0645	3.94251	26.2282	32.9327	20.9501	13.2674		ylaC	[[category|Transcription]]	[SW|RNA polymerase] ECF-type [SW|sigma factor] YlaC	ylaC
BSU14740		0.0115714	0.991189	1.04268	0.336183		6.21153	7.45935	8.03685	0	8.52418	5.1999	12.9691	8.16453		ylaD	control of sigma factor [[protein|YlaC]]	redox sensor, control of sigma factor [[protein|YlaC]]	ylaD
BSU14750		0.292601	0.669406	-0.248633	0.727129		23.0714	15.8511	24.1105	17.7413	19.0155	29.4661	20.9501	14.2879		ylaE	unknown	unknown	ylaE
BSU14760		0.110976	0.805096	0.273233	0.535008		70.1015	69.9314	105.484	230.637	66.882	84.9316	212.494	190.846		ylaF	unknown	unknown	ylaF
BSU14770		-0.003165	0.992653	0.0332711	0.923651		4709.23	4615.47	661.031	1092.07	3827.36	5477.22	811.07	979.743		ylaG	unknown	similar to GTP-binding elongation factor	ylaG,bipA
BSU14780		-0.0935064	0.825009	-0.293963	0.502215		379.791	362.711	88.4053	206.982	298.346	396.925	94.7745	141.859		ylaH	unknown	unknown	ylaH
BSU14790		-0.283964	0.570342	0.451351	0.431446		89.6235	105.363	27.1244	9.85627	76.0619	83.1983	25.9383	28.5758		ylaI	unknown	unknown	ylaI
BSU14800		0.000131018	0.999866	-0.309471	0.644022		7.98625	3.72967	52.2395	35.4826	6.55706	5.1999	40.9027	29.5964		ylaJ	efficient spore [SW|germination]	spore lipoprotein	ylaJ
BSU14810		0.354443	0.516488	0.314692	0.556342		35.4944	26.1077	92.4237	39.4251	43.9323	35.5326	95.7721	72.4602		ylaK	unknown	similar to phosphate starvation inducible protein PhoH	ylaK
BSU14820		-0.237482	0.499929	-0.191783	0.593363		566.136	521.222	244.119	374.538	384.244	536.456	267.364	270.45		ylaL	unknown	unknown	ylaL
BSU14830		0.267176	0.620321	0.178474	0.740581		26.6208	32.6347	50.2303	41.3963	35.4081	36.3993	60.8552	43.8843		ylaM	glutamine degradation	glutaminase, high affinity for glutamine	ylaM
BSU14840		-0.0934093	0.802339	-0.564061	0.130551		615.829	611.667	743.408	1454.78	504.894	644.787	641.473	832.782		ylaN	unknown	unknown	ylaN
BSU14850		-0.0272912	0.942133	-0.0997354	0.790404		553.713	600.478	729.344	1472.53	501.615	630.921	897.863	1150.18		ftsW	cell division	SEDS family peptidoglycan glycosyltransferase, cell-division protein	ftsW,ylaO
BSU14860		0.00132048	0.997221	-0.17495	0.644298		5896.52	5703.6	11261.6	25413.4	4924.35	6687.07	15177.9	17237.4		pycA	replenishment of the oxaloacetate pool	pyruvate carboxylase	pycA,ylaP
BSU14870		-0.0227207	0.961446	-2.19659	3.75e-06		445.455	297.442	992.551	307.515	310.149	421.192	113.729	159.208		ctaA	heme biosynthesis	heme A synthase	ctaA
BSU14880		-0.0558743	0.865501	-1.13662	0.000581787		924.63	706.773	1441.61	1618.4	674.066	895.249	596.58	780.733		ctaB	heme biosynthesis	heme O synthase (major enzyme)	ctaB
BSU14890		-0.239072	0.518577	-0.938754	0.00612035		100.272	65.2693	3738.14	4045.01	59.0135	81.465	1664.04	2360.57		ctaC	respiration	cytochrome-c oxidase (subunit II)	ctaC
BSU14900		-0.312174	0.331283	-1.06204	0.000467735		162.387	148.255	6841.37	7200.99	118.027	131.731	2851.21	3822.02		ctaD	respiration	cytochrome-c oxidase (subunit I)	ctaD
BSU14910		-0.385574	0.297955	-0.878146	0.00910829		70.1015	75.5259	3139.39	3154.01	40.6538	71.0653	1483.47	1913.56		ctaE	respiration	cytochrome-c oxidase (subunit III)	ctaE
BSU14920		-0.556202	0.254371	-1.13019	0.00331715		15.0851	23.3105	560.57	632.772	15.7369	9.53314	222.471	315.355		ctaF	respiration	cytochrome-c oxidase (subunit IV)	ctaF
BSU14930		-0.341764	0.359405	-1.22293	0.000142902		52.3543	42.8913	2112.69	1983.08	32.7853	42.4658	773.16	964.435		ctaG	formation of functional cytochrome C-oxidase (caa3)	formation of functional cytochrome C-oxidase (caa3)	ctaG
BSU14940		-0.0365006	0.926518	-0.504186	0.186957		113.582	128.674	725.325	1502.09	111.47	124.798	692.352	865.44		ylbA	unknown	unknown	ylbA
BSU14950		0.0258226	0.957417	-0.0590847	0.903682		83.412	44.7561	98.4514	65.0514	62.2921	68.4653	86.7935	71.4396		ylbB	unknown	putative oxidoreductase	ylbB
BSU14960		-0.0451913	0.898841	-0.0921565	0.798825		288.392	332.873	223.022	291.745	250.48	351.86	224.466	256.162		ylbC	unknown	unknown	ylbC
BSU14970		0.0790909	0.937919	1.07191	0.299947		9.76097	5.59451	12.0553	0	5.24565	11.2664	21.9478	9.18509		ylbD	protection of the spore	outer spore coat protein	ylbD
BSU14980		0.378255	0.773014	0.865614	0.513814		2.66208	0.932419	2.00921	1.97125	2.62282	2.59995	6.98338	2.04113		ylbE	unknown	unknown	ylbE
BSU14990		-0.232322	0.512935	-0.42104	0.264508		429.483	380.427	115.53	149.815	295.723	392.592	88.7887	107.159		ylbF	control of [[protein|Rny|RNase Y]] activity, see [SW|Targets of the Y complex]	subunit of the regulatory iron-sulfur containing [[protein|YmcA]]-[[protein|YlbF]]-[[protein|YaaT]] complex, required for [[protein|Rny|RNase Y]] dependent maturation of polycistronic mRNAs, antagonist of biofilm repression by [[protein|SinR]], control of the [SW|phosphorelay]	ylbF,ricF
BSU15000		-0.278809	0.525434	0.129062	0.788091		139.316	184.619	33.152	59.1376	110.159	155.997	47.886	51.0283		ylbG	unknown	unknown	ylbG
BSU15010		-0.0894122	0.790837	0.305679	0.427997		515.557	481.128	58.2671	53.2238	432.766	503.523	62.8504	76.5424		ylbH	unknown	predicted methyltransferase, 16S rRNA (G966) methyltransferase	ylbH
BSU15020		-0.25905	0.515192	0.184821	0.667329		422.384	408.399	48.2211	98.5627	288.511	403.859	70.8314	92.8715		ylbI	lipopolysaccharide biosynthesis	pantetheine-phosphate adenylyltransferase	ylbI,coaD
BSU15030		-0.0659405	0.88061	0.362241	0.444862		162.387	137.998	62.2856	31.5401	137.698	149.064	74.8219	50.0077		spoVV	transport of dipicolinic acid across the outer forespore membrane	transporter for dipicolinic acid across the outer forespore membrane	spoVV,ylbJ
BSU15040		-0.0579371	0.882998	-0.107686	0.803026		237.813	192.078	53.2441	70.9651	181.631	231.395	64.8457	48.9872		ylbK	unknown	similar to patatin-like phospholipase	ylbK
BSU15050		-0.175576	0.613568	0.162356	0.658655		281.294	302.104	118.543	108.419	233.431	282.528	127.696	127.571		ylbL	unknown	unknown	ylbL
BSU15060		-0.00410262	0.991942	0.106431	0.795549		111.808	86.7149	116.534	116.304	86.5532	111.798	135.677	115.324		ylbM	unknown	unknown	ylbM
BSU15069		0.0109687	0.981812	0.349968	0.496841		180.134	193.943	26.1198	72.9364	144.255	233.129	46.8884	76.5424		ylzH	unknown	unknown	ylzH
BSU15070		0.0383894	0.91921	0.457849	0.235157		5981.7	5486.35	232.064	498.727	5059.43	6723.47	416.01	587.846		ylbN	accumulation of 23S rRNA	may be required for accumulation of 23S rRNA	ylbN
BSU15080		-0.167405	0.696613	-0.115865	0.789928		2794.3	2617.3	208.958	680.082	2332.35	2474.28	364.133	450.069		rpmF	translation	ribosomal protein	rpmF
BSU15090		-0.296956	0.567263	0.235906	0.637326		37.2692	31.7022	93.4283	51.2526	28.8511	26.8661	84.7982	88.7892		gerR	spore coat formation and resistance of spores to lysozyme	probably DNA-binding protein, regulates transcription of some spore coat genes	gerR,ylbO
BSU15100		-1.19149	0.0248279	-0.257585	0.621017		100.272	318.887	3030.9	7362.63	46.5551	131.731	3937.63	4704.81		ylbP	unknown	putative N-acetyltransferase	ylbP
BSU15110		-0.260997	0.503192	-0.309049	0.434518		200.544	232.172	173.797	248.378	151.468	208.863	137.672	200.031		ylbQ	biosynthesis of coenzyme A	2-dehydropantoate 2-reductase	ylbQ
BSU15120		-0.354136	0.311797	0.0222132	0.950621		942.378	860.622	253.161	339.056	580.3	825.917	246.414	353.116		bshC	biosynthesis of bacillithiol	cysteine-adding enzyme required for the synthesis of bacillithiol	bshC,yllA
BSU15130		-0.0638454	0.842182	0.0375159	0.907426		1211.25	1149.67	780.579	1036.88	973.723	1284.37	854.965	1008.32		mraZ	unknown	Putative DNA-binding protein	mraZ,yllB
BSU15140		-0.022753	0.944234	-0.15754	0.629884		1795.13	2004.7	1156.3	1492.24	1525.17	2215.16	1086.41	1282.85		mraW	unknown	S-adenosyl-L-methionine-dependent methyltransferase	mraW,yllC,ylxA
BSU15150		-0.027149	0.937842	-0.189645	0.586394		456.991	494.182	549.519	829.898	403.259	530.389	527.744	676.635		ftsL	septum formation	[SW|cell division] protein (septum formation), controls together with [[protein|EzrA]] dynamics of the [[protein|FtsZ]] ring	ftsL,ylxB,yllD
BSU15160		-0.0621209	0.844342	0.0911	0.775399		1969.05	1913.32	743.408	1025.05	1628.77	2088.63	881.901	1000.15		pbpB	septation, [SW|cell division]	class B penicillin-binding protein 2B, Pbp2B, required for the assembly of the [SW|cell division ]complex and septal [SW|cell wall synthesis]	pbpB
BSU15170		-0.102744	0.860317	0.43712	0.462489		85.1867	62.472	93.4283	17.7413	78.029	58.9322	92.7792	64.2956		spoVD	spore morphogenesis	mother-cell specific penicillin-binding protein (spore cortex)	spoVD
BSU15180		0.0438239	0.883316	0.234322	0.463759		1802.23	1670.89	155.714	167.557	1703.52	1878.03	177.577	203.093		murE	peptidoglycan precursor biosynthesis	UDP-N-acetylmuramoyl-L-alanyl-D-glutamyl-meso-2,6-diaminopimelate synthetase	murE
BSU15190		0.206858	0.517524	0.17619	0.619966		852.754	801.88	79.3639	96.5914	879.302	1033.91	90.784	107.159		mraY	peptidoglycan precursor biosynthesis	phospho-N-acetylmuramoyl-pentapeptide-transferase (meso-2,6-diaminopimelate), catalyzes the first commited membrane-bound step of bacterial peptidoglycan synthesis leading to the formation of lipid I	mraY
BSU15200		0.17512	0.565619	0.400904	0.226831		1579.5	1552.48	114.525	124.189	1592.05	1949.09	148.646	167.373		murD	peptidoglycan precursor biosynthesis	UDP-N-acetylmuramoyl-L-alanyl-D-glutamate synthetase	murD
BSU15210		0.113904	0.713037	0.436459	0.204529		963.674	928.689	84.3869	92.6489	947.495	1102.38	118.717	121.447		spoVE	spore cortex peptidoglycan synthesis	SEDS family peptidoglycan glycosyltransferase, required for spore cortex peptidoglycan synthesis	spoVE
BSU15220		-0.124881	0.679846	-0.183155	0.574598		1171.32	1268.09	146.672	167.557	1093.72	1141.38	139.668	135.735		murG	peptidoglycan precursor biosynthesis	UDP-N-acetylglucosamine-N-acetylmuramyl-(pentapeptide)pyrophosphoryl-undecaprenol N-acetylglucosamine transferase, conversion of lipid I to lipid II	murG
BSU15230		-0.1158	0.719973	0.0312747	0.926694		1193.5	1280.21	150.691	232.608	1127.16	1153.51	195.535	192.887		murB	peptidoglycan precursor biosynthesis	UDP-N-acetylenolpyruvoylglucosamine reductase	murB,ylxC
BSU15240		0.0667297	0.839309	-0.126673	0.708475		391.326	435.439	222.018	266.119	398.669	467.991	209.501	235.751		divIB	septum formation	cell-division initiation protein (septum formation)	divIB,dds,tms-12
BSU15250		-0.0300728	0.926771	0.252932	0.455664		370.03	431.71	174.801	203.039	380.309	404.725	226.461	223.504		ylxW	unknown	unknown	ylxW
BSU15260		0.0539369	0.866205	0.186137	0.573827		426.821	473.669	227.041	206.982	446.536	488.79	236.437	259.224		ylxX	unknown	unknown	ylxX
BSU15270		0.00222708	0.99542	-0.109879	0.804669		187.233	169.7	40.1842	45.3388	184.909	172.463	38.9074	39.8021		sbp	unknown	small basic protein	sbp
BSU15280		-0.0174064	0.953969	-0.264019	0.381725		2590.21	2761.82	3042.95	3703.98	2318.58	2969.14	2667.65	2938.21		ftsA	formation of Z-ring	cell division protein, membrane anchor for [[protein|FtsZ]]	ftsA,spoIIN
BSU15290		-0.0338732	0.913326	-0.158945	0.609378		2725.97	2688.16	4113.86	5665.38	2332.35	2955.27	4084.28	4660.92		ftsZ	formation of Z-ring	cell-division initiation protein (septum formation)	ftsZ,ts-1
BSU15300		0.409973	0.310252	-0.70136	0.0581918		61.2279	39.1616	1904.73	2779.47	84.5861	49.399	1265.99	1591.06		bpr	protein degradation	bacillopeptidase F	bpr,bpf
BSU15310		0.33355	0.621948	0.134103	0.827218		10.6483	9.32419	62.2856	39.4251	18.3598	6.9332	52.8742	60.2134		spoIIGA	maturation of [[protein|SigE]]	Pro-[[protein|SigE]] protease	spoIIGA
BSU15320		0.642722	0.370711	-0.401573	0.512894		3.54944	8.39177	61.281	67.0226	13.1141	6.06655	55.8671	39.8021		sigE	transcription of [SW|sporulation ]genes (early mother cell)	[SW|RNA polymerase ][SW|sporulation ]mother cell-specific (early) [SW|sigma factor ]SigE	sigE,spoIIGB
BSU15330		0.182212	0.755626	-0.257802	0.642339		23.0714	14.9187	80.3685	49.2813	24.2611	19.0663	59.8576	48.9872		sigG	transcription of [SW|sporulation] genes (late forespore)	[SW|RNA polymerase] [SW|sporulation] forespore-specific (late) [SW|sigma factor] SigG	sigG,spoIIIG
BSU15340		0.0863646	0.867552	0.172343	0.716693		21.2967	24.2429	77.3547	132.074	20.9826	27.7328	119.715	114.303		ylmA	unknown	similar to [SW|ABC transporter] (ATP-binding protein)	ylmA
BSU15350		0.558731	0.376629	0.288683	0.607775		12.4231	7.45935	74.3408	43.3676	17.0484	12.9997	65.8433	80.6247		ylmB	thiamine salvage	N-formyl-4-amino-5-aminomethyl-2-methylpyrimidine deformylase, thiamine salvage pathway	ylmB
BSU15360		0.385277	0.501954	0.306728	0.56224		19.5219	11.189	57.2625	63.0801	21.6383	19.0663	76.8172	72.4602		ylmC	unknown	sporulation protein	ylmC,thiQ
BSU15370		-0.129398	0.693094	-0.234841	0.47573		943.265	983.702	821.768	1127.56	735.046	1025.25	781.141	869.522		ylmD	quality control to maintain composition and integrity of peptidoglycan	peptidoglycan-editing factor, prevents incorporation of glycine or L-serine into the PG sacculi	ylmD,pgeF
BSU15380		-0.0719601	0.842779	-0.351951	0.334932		706.34	785.096	521.39	892.978	577.677	840.65	498.813	602.134		ylmE	control of the CoA pool	enzyme involved in controlling the availability of coenzyme A	ylmE
BSU15390		-0.120015	0.742873	-0.205833	0.574358		628.252	697.449	633.906	1084.19	519.319	699.386	615.535	867.481		sepF	recruitment of [[protein|FtsZ]]	part of the [SW|divisome], recruits [[protein|FtsZ ]]to the membrane	sepF,ylmF
BSU15400		-0.229756	0.560449	-0.480264	0.230336		386.889	401.872	205.944	417.906	281.954	389.126	197.53	243.915		ylmG	unknown	unknown	ylmG
BSU15410		-0.102007	0.767034	-0.135019	0.705085		529.755	624.72	182.838	250.349	464.896	610.121	177.577	214.319		ylmH	unknown	unknown	ylmH
BSU15420		-0.054811	0.893521	-0.3598	0.380647		1020.47	993.026	663.04	1604.6	777.012	1160.44	745.227	1009.34		divIVA	septum placement	curvature sensitive membrane binding protein that recruits other proteins to the poles and the division septum, [SW|cell division] initiation protein (septum placement), part of the Min system (with Z ring placement)	divIVA,ylmJ
BSU15430		0.0300627	0.934111	0.0210039	0.954328		4479.4	4395.42	606.782	1212.32	3909.32	5155.7	821.046	1020.57		ileS	translation	isoleucyl-tRNA synthetase	ileS
BSU15440		0.704456	0.577039	-0.292158	0.816887		0.887361	3.72967	11.0507	0	4.58994	4.33325	6.98338	2.04113		ylyA	control of [[protein|SigG]]-dependent [SW|transcription]	modulator of [[protein|SigG]]-containing [SW|RNA polymerase]	ylyA,ylmK
BSU15450		-0.0840129	0.82883	0.0127943	0.98025		418.835	386.021	15.0691	21.6838	307.526	451.524	22.9454	13.2674		lspA	protein secretion	signal peptidase II	lspA,lsp
BSU15460		-0.0584649	0.862512	0.0353292	0.927777		916.644	841.974	63.2902	51.2526	699.638	988.847	63.8481	55.1106		ylyB	RNA modification	similar to pseudouridylate synthase	ylyB,ylmL
BSU15470		0.263339	0.516797	-0.301947	0.484113		1862.57	981.837	81.3731	147.844	1328.46	2098.16	82.803	100.015		pyrR	regulation of pyrimidine biosynthesis	transcriptional antiterminator of the <i>pyr </i>operon	pyrR
BSU15480		0.716895	0.122849	-0.426093	0.389975		1518.28	516.56	92.4237	68.9939	1159.94	2227.29	69.8338	50.0077		pyrP	uracil transport in/out via proton symport	uracil permease	pyrP
BSU15490		1.19101	0.240039	0.257622	0.80519		196.107	52.2154	26.1198	1.97125	168.516	465.391	16.9596	19.3907		pyrB	pyrimidine biosynthesis	aspartate carbamoyltransferase	pyrB
BSU15500		1.36696	0.174633	0.148242	0.884545		256.447	64.3369	59.2717	9.85627	241.3	701.119	56.8647	22.4524		pyrC	pyrimidine biosynthesis	dihydroorotase	pyrC
BSU15510		1.49354	0.00819336	0.287518	0.643279		197.882	65.2693	38.175	9.85627	232.776	538.189	33.9193	28.5758		pyrAA	pyrimidine biosynthesis	carbamoyl-phosphate synthetase (glutaminase subunit)	pyrAA
BSU15520		1.61536	0.00221394	0.25978	0.636371		385.115	137.998	105.484	39.4251	506.205	1157.84	109.739	68.3779		pyrAB	pyrimidine biosynthesis	carbamoyl-phosphate synthetase (catalytic subunit)	pyrAB
BSU15530		1.4575	0.0149638	0.211175	0.735881		86.9614	26.1077	53.2441	21.6838	101.634	223.596	53.8718	35.7198		pyrK	pyrimidine biosynthesis	dihydroorotic acid dehydrogenase (electron transfer subunit)	pyrK,pyrDII,ylxD
BSU15540		1.45905	0.00327291	-0.297213	0.586433		92.2856	50.3506	42.1934	27.5975	146.878	257.395	34.9169	22.4524		pyrD	pyrimidine biosynthesis	dihydroorotic acid dehydrogenase (catalytic subunit)	pyrD,pyrDI
BSU15550		1.45955	0.00476178	-0.445037	0.440813		60.3406	40.094	29.1336	27.5975	109.503	175.93	27.9335	13.2674		pyrF	pyrimidine biosynthesis	orotidine 5-phosphate decarboxylase	pyrF
BSU15560		1.2014	0.0210312	-0.166959	0.771652		63.89	40.094	36.1658	17.7413	97.7002	148.197	26.9359	22.4524		pyrE	pyrimidine biosynthesis	orotate phosphoribosyltransferase	pyrE,pyrX
BSU15570		1.22438	0.005708	0.0637276	0.881504		67.4395	73.6611	620.846	1220.21	234.087	102.265	870.927	1051.18		cysH	sulfate reduction	phosphoadenosine phosphosulfate sulfotransferase	cysH
BSU15580		1.30618	0.00553002	-0.105545	0.816711		57.6785	60.6072	386.773	760.904	219.006	80.5984	514.775	547.023		cysP	sulfate uptake	sulfate transport in via proton symport	cysP,ylnA
BSU15590		1.94925	0.000105121	0.47058	0.334714		49.6922	56.8775	413.898	758.932	339.656	90.1315	824.039	812.37		sat	sulfate activation	sulfate adenylyltransferase	sat,ylnB
BSU15600		1.1896	0.0345175	0.227841	0.671834		30.1703	32.6347	223.022	508.583	121.961	25.9995	411.022	447.008		cysC	sulfate reduction and activation	adenylyl-sulfate kinase	cysC,ylnC
BSU15610		1.30228	0.00944765	0.495613	0.301859		31.0576	50.3506	271.244	549.98	153.435	52.8656	543.706	620.504		ylnD	siroheme biosynthesis , sulfite reduction	probable uroporphyrin-III C-methyltransferase	ylnD,sumT
BSU15620		0.311837	0.434002	0.14519	0.710886		178.36	154.781	449.059	995.483	217.694	197.596	722.281	872.584		ylnE	siroheme biosynthesis, sulfite reduction	probable siroheme ferrochelatase	ylnE
BSU15630		0.15392	0.708407	-0.110111	0.782715		78.0878	92.3094	219.004	427.762	96.3888	93.5981	282.328	312.293		ylnF	siroheme biosynthesis , sulfite reduction	probably precorrin-2 dehydrogenase	ylnF
BSU15640		-0.190523	0.564282	0.0767161	0.821169		566.136	677.868	244.119	299.63	470.797	617.921	282.328	289.841		yloA	unknown	fibronectin-binding protein	yloA
BSU15650		0.590126	0.396413	0.448508	0.512474		24.8461	27.9726	121.557	13.7988	53.7679	27.7328	126.698	65.3162		yloB	unknown	similar to ATP-driven Ca<sup>2+</sup> pump	yloB
BSU15660		-0.144046	0.672476	-0.137004	0.690007		1610.56	1572.06	663.04	1046.74	1216.33	1660.5	696.343	853.193		yloC	unknown	unknown	yloC
BSU15670		-0.154452	0.640976	0.128531	0.705839		937.053	814.001	240.101	331.171	674.721	896.982	311.259	311.273		remA	control of biofilm formation	transcriptional regulator of the extracellular matrix genes, acts in parallel to SinR, AbrB, and DegU	remA,ylzA
BSU15680		-0.104574	0.741475	0.0280251	0.930857		1518.28	1499.33	430.976	546.037	1186.83	1618.03	474.87	519.468		gmk	GTP biosynthesis	guanylate kinase (GMP:dATP, dGMP:ATP)	gmk,yloD
BSU15690		-0.253813	0.488689	0.0128186	0.973353		425.046	341.265	106.488	167.557	302.28	338.86	121.71	152.064		yloH	unknown	omega subunit of [SW|RNA polymerase]	yloH,rpoZ
BSU15700		0.200677	0.545048	0.303956	0.374656		324.774	334.738	168.774	206.982	357.36	402.125	222.471	240.854		yloI		Coenzyme A biosynthesis bifunctional protein CoaBC; putative phosphopantothenoylcysteine synthetase/decarboxylase	yloI,coaBC
BSU15710		0.135521	0.679587	0.33724	0.310861		573.235	672.274	326.497	473.101	674.721	695.053	535.725	473.543		priA	[[category|DNA replication]]initiation	primosomal replication factor Y, part of the [SW|replisome]	priA,yloJ
BSU15720		0.191356	0.619226	0.0334236	0.933426		139.316	187.416	94.433	130.103	176.385	197.596	113.729	114.303		defA	translation	formylmethionine deformylase	defA,yloK, def
BSU15730		0.140059	0.674024	0.138611	0.679574		432.145	572.505	416.911	551.951	502.927	605.788	540.713	524.571		fmt	formylation of Met-tRNA(fMet)	methionyl-tRNA formyltransferase	fmt,yloL
BSU15740		0.0961106	0.782288	0.0329505	0.924881		622.04	796.285	527.418	898.891	724.555	792.984	702.329	753.178		yloM	rRNA modification	similar to RNA-binding Sun protein, similar to S-adenosyl-L-methionine-dependent 16S rRNA m5C967 methyltransferase	yloM,sun
BSU15750		0.101958	0.778131	-0.145262	0.689227		671.732	783.232	555.547	1052.65	702.917	860.583	684.371	763.383		yloN	rRNA modification	similar to rRNA adenosine methyltransferase for modification of 23S rRNA	yloN,rlmN
BSU15760		0.0305351	0.933163	-0.339009	0.366249		449.892	524.019	171.788	293.717	473.42	521.723	156.627	207.175		prpC	antagonist of PrkC-dependent phosphorylation	protein phosphatase	prpC,yloO
BSU15770		0.119334	0.692743	0.291103	0.345735		1339.92	1563.67	394.81	479.015	1498.94	1657.9	536.723	532.735		prkC	germination in response to muropeptides	protein kinase C, induces [[category|Germination]] of spores in response to DAP-type, and not to Lys-type cell wall muropeptides, stimulates [[protein|WalR]] activity	prkC,yloP
BSU15780		0.177859	0.595216	0.0902045	0.793455		666.408	774.84	215.99	325.257	744.882	888.316	275.345	298.005		cpgA	ribosome assembly, coordination of peptidoglycan deposition in the cell wall	GTPase, activity stimulated by ribosomes, may be involved in ribosome maturation	cpgA ,yloQ
BSU15790		0.181219	0.600452	0.0481351	0.894572		410.848	450.358	124.571	177.413	430.799	547.722	146.651	163.291		rpe	pentose phosphate pathway	ribulose 5-phosphate 3-epimerase	rpe,yloR
BSU15800		0.210335	0.588352	0.195476	0.662757		225.39	218.186	29.1336	49.2813	234.743	279.928	45.8908	41.8432		yloS	thiamine salvage	thiamine pyrophosphokinase	yloS,thiN
BSU15810		-0.0200476	0.981472	0.872722	0.394821		16.8599	14.9187	3.01382	1.97125	19.0155	12.1331	5.98576	5.10283		spoVM	spore cortex and coat synthesis	required for normal spore cortex and coat synthesis, inhibits the proteolytic activity of [[protein|FtsH ]](adaptor protein)	spoVM
BSU15820		-0.178496	0.636099	-0.165341	0.663495		4497.15	4208.01	622.856	1393.68	3465.41	4211.05	793.113	997.093		rpmB	translation	ribosomal protein	rpmB,yloT
BSU15830		-0.0318801	0.928596	0.0364949	0.920856		511.12	464.344	163.751	244.435	398.014	556.389	191.544	224.524		yloU	unknown	similar to alkaline-shock protein	yloU
BSU15840		-0.019134	0.954684	0.0403105	0.905137		1922.02	1783.72	955.38	1559.26	1585.5	2071.29	1212.12	1370.62		yloV	unknown	unknown	yloV
BSU15850		0.120782	0.737686	-0.320852	0.370536		228.052	237.767	402.847	670.226	230.153	277.328	401.046	452.111		sdaAB	serine utilization	L-serine deaminase	sdaAB,yloW,sdaA
BSU15860		0.0751534	0.824281	-0.239781	0.475108		323.887	341.265	690.164	1101.93	344.246	357.06	734.253	776.651		sdaAA	serine utilization	L-serine deaminase	sdaAA,ylpA,sdaA
BSU15870		0.242325	0.49869	-0.316969	0.373616		364.705	414.926	752.45	1415.36	460.961	463.657	851.973	878.707		recG	DNA repair and chromosomal segregation	ATP-dependent DNA helicase, branch migration translocase, required for DNA repair and chromosomal segregation	recG,ylpB
BSU15880		0.0781837	0.818874	-0.265124	0.444073		1698.41	1244.78	447.05	719.507	1459.6	1650.1	458.908	506.201		fapR	regulation of fatty acid biosynthesis	repressor of fatty acid synthetic genes	fapR ,ylpC
BSU15890		0.100654	0.744316	-0.313802	0.319473		2082.64	1658.77	474.174	613.06	1948.1	2066.96	445.939	424.555		plsX	biosynthesis of phospholipids	acyl-acyl carrier protein (ACP):phosphate acyltransferase, catalyzes the synthesis of the intermediate fatty acyl-phosphate (acyl-PO<sub>4</sub>)	plsX,ylpD
BSU15900		0.108648	0.729513	-0.299315	0.3577		1868.78	1622.41	277.271	384.394	1746.8	2021.03	256.39	277.594		fabD	fatty acid biosynthesis	malonyl CoA-acyl carrier protein transacylase	fabD,ylpE
BSU15910		0.15351	0.635535	-0.251442	0.444428		1668.24	1487.21	502.303	756.961	1707.46	1806.96	473.872	578.661		fabG	fatty acid biosynthesis	beta-ketoacyl-acyl carrier protein reductase	fabG,ylpF
BSU15920		-0.0873337	0.812574	-0.536827	0.162346		4948.81	4741.35	157.723	299.63	3771.62	5341.16	124.703	185.743		acpA	fatty acid biosynthesis	acyl carrier protein	acpA,acpP
BSU15930		0.069685	0.836056	0.0303062	0.932589		1016.92	919.365	114.525	173.47	895.039	1138.78	157.625	133.694		rnc		RNase III; required for the degradation of sense/antisense transcripts in Gram positive, low GC bacteria	rnc,rncS
BSU15940		0.129977	0.667004	0.120882	0.695182		2082.64	1828.47	464.128	540.123	2027.44	2256.76	597.578	493.954		smc	segregation of replication origins	part of the [SW|condensin] complex, chromosomal origin condensation and segregation SMC protein	smc,ylqA
BSU15950		0.110436	0.75285	-0.466142	0.189699		568.799	489.52	353.621	540.123	502.927	641.321	282.328	359.239		ftsY	protein secretion	signal recognition particle	ftsY,srb
BSU15960		-0.257259	0.502986	-0.824726	0.0135433		54.129	39.1616	3949.11	5708.75	41.3095	36.3993	2386.32	3024.96		sivC	control of entry into sporulation via the phosphorelay	inhibitor of entry into sporulation via KinB or KinC	sivC,ylqB
BSU15970		0.0354757	0.925377	-0.262376	0.496275		1594.59	1206.55	279.28	530.267	1321.9	1550.44	264.371	405.165		ylxM	presecretory protein translocation	putative signal recognition particle (SRP) component	ylxM
BSU15980		0.0344446	0.916884	-0.316469	0.340774		4804.17	3733.4	1163.33	1819.47	4095.54	4651.31	1096.39	1288.97		ffh	presecretory protein translocation	signal recognition particle (SRP) component	ffh
BSU15990		0.129503	0.734922	-0.329248	0.394845		2882.15	2862.53	402.847	922.546	2794.62	3499.53	460.903	585.805		rpsP	translation	ribosomal protein	rpsP
BSU16000		-0.102114	0.808642	-0.276094	0.548649		500.472	420.521	35.1612	100.534	401.948	454.991	48.8837	59.1928		ylqC	unknown	unknown	ylqC
BSU16010		0.166517	0.627391	0.104413	0.78872		362.931	382.292	53.2441	67.0226	418.996	418.592	58.8599	69.3985		ylqD	unknown	unknown	ylqD
BSU16020		0.0257567	0.943095	0.10063	0.793141		356.719	378.562	82.3777	136.016	366.54	382.192	105.748	125.53		rimM	maturation of 16S rRNA	16S rRNA processing protein, RNase	rimM,ylqE
BSU16030		0.203193	0.548296	-0.09418	0.788907		488.049	466.209	162.746	240.493	546.859	553.789	170.594	204.113		trmD	tRNA modification	tRNA methyltransferase, methylates G37 residue at the N1 position in a subset of tRNAs	trmD
BSU16040		-0.0987429	0.79813	-0.0426054	0.912944		15121.5	13670.2	478.192	1143.33	11768	15087.5	700.333	868.501		rplS	translation	ribosomal protein	rplS
BSU16050		-0.0924104	0.780163	-0.0574978	0.866798		664.634	579.032	196.903	270.062	529.81	636.121	216.485	229.627		rbgA	ribosome assembly	assembly of the 50S subunit of the ribosome	rbgA,ylqF
BSU16060		0.00887728	0.98067	-0.198747	0.583819		168.599	184.619	300.377	496.756	180.319	175.063	359.145	330.663		rnhB	endonucleolytic cleavage of RNA in RNA-DNA hybrid molecules	RNase HII, endoribonuclease, responsible for removal of single rNMPs incorporated into DNA by DNA polymerase during DNA replication	rnhB,rnh
BSU16070		0.072518	0.822212	-0.19876	0.534751		366.48	398.143	860.947	1190.64	369.818	435.058	890.88	890.954		ylqG	unknown	unknown	ylqG
BSU16080		-0.181653	0.764764	0.526971	0.414664		32.8324	30.7698	19.0875	17.7413	28.8511	26.8661	31.924	22.4524		ylqH	unknown	similar to flagellar biosynthetic protein	ylqH
BSU16090		0.0480697	0.902226	-0.213721	0.585418		6782.1	7850.03	2549.69	5740.29	5892.17	9245.42	3313.12	3811.81		sucC	TCA cycle	succinyl-CoA synthetase (beta subunit)	sucC
BSU16100		0.102537	0.784295	-0.401142	0.284861		4245.14	4632.26	2481.38	5103.57	3829.32	5713.82	2649.69	3063.74		sucD	TCA cycle	succinyl-CoA synthetase (alpha subunit)	sucD
BSU16110		0.0137089	0.971151	0.187209	0.615715		138.428	170.633	290.331	512.526	147.534	164.663	438.955	472.522		dprA		conveys incoming ssDNA to [[protein|RecA]]; facilitates the displacement of both SSBs ([[protein|SsbB ]]and [[protein|SsbA]]), increases [[protein|RecA ]]nucleation onto SSB-coated ssDNA, and mediates DNA strand annealing, required to internalize and to recombine ssDNA with homologous resident duplex	dprA,smf
BSU16120		-0.151901	0.659615	0.0448627	0.896856		2378.13	2502.61	1135.2	2020.53	1969.74	2417.09	1478.48	1773.74		topA	relaxation of negatively supercoiled DNA behind RNA polymerase	DNA topoisomerase I	topA,topI
BSU16130		0.074476	0.815448	0.367884	0.288905		764.905	721.692	98.4514	112.361	744.882	821.584	150.642	121.447		trmFO	tRNA modification	flavoprotein, tRNA:m(5)U-54 methyltransferase, glucose-inhibited division protein	trmFO,ylyC, gid
BSU16140		-0.0284619	0.924545	-0.00837997	0.978201		1319.51	1326.83	475.179	508.583	1186.17	1408.31	454.917	522.53		codV	chromosome partitioning	site-specific integrase/recombinase, partitioning of the terminus region after replication	codV
BSU16150		0.0133615	0.966385	-0.189274	0.558093		693.029	705.841	382.755	445.503	628.166	784.318	333.207	390.877		clpQ	protein degradation	two-component ATP-dependent protease	clpQ,hslV,codW
BSU16160		-0.0300448	0.920915	-0.157896	0.603563		2081.75	2101.67	1444.62	1649.94	1866.8	2229.89	1222.09	1547.18		clpY	protein degradation	two-component ATP-dependent protease, ATPase subunit	clpY,hslU,codX
BSU16170		-0.143429	0.66761	-0.168653	0.61672		1490.77	1393.97	667.058	948.173	1141.58	1467.24	605.559	826.658		codY	regulation of a large regulon in response to branched-chain amino acid limitation	regulation of a large regulon (more than 100 genes and operons) in response to branched-chain amino acid limitation	codY
BSU16180		0.0886106	0.82564	-0.32202	0.419923		260.884	379.494	669.067	1521.81	310.149	371.793	875.916	865.44		flgB	movement and chemotaxis	flagellar basal-body rod protein	flgB
BSU16190		0.092665	0.798371	-0.377781	0.291764		263.546	268.537	732.358	1293.14	253.758	314.594	700.333	849.111		flgC	movement and chemotaxis	flagellar basal-body rod protein	flgC
BSU16200		-0.0119254	0.977672	-0.211014	0.616877		212.967	246.159	426.957	1163.04	205.892	249.595	645.464	719.499		fliE	movement and chemotaxis	flagellar hook-basal body protein	fliE
BSU16210		0.233613	0.519688	-0.341721	0.345128		1060.4	1131.96	2458.27	5008.95	1176.34	1408.31	2725.51	3141.3		fliF	movement and chemotaxis	flagellar basal-body M-ring protein, membrane anchor of the basal body	fliF
BSU16220		0.306152	0.428049	-0.191706	0.618674		653.098	830.785	1439.6	3274.25	850.451	991.447	1896.49	2216.67		fliG	movement and chemotaxis	flagellar basal-body protein, membrane anchor of the basal body, flagellar motor switch protein, physically transduces force from [[protein|MotA]] to the rotation of [[protein|FliF]]	fliG,flaA15
BSU16230		0.258588	0.518122	-0.412243	0.300955		361.156	463.412	713.27	1685.42	443.257	546.856	841.996	947.085		fliH	movement and chemotaxis	flagellar assembly protein, negative regulator of the FliI ATPase	fliH
BSU16240		0.205592	0.5674	-0.308402	0.38979		740.059	864.352	1431.56	2848.46	887.17	967.181	1747.84	1693.12		fliI	export of flagellar proteins	flagellar-specific ATPase for the export of flagellar proteins	fliI
BSU16250		0.305876	0.435217	-0.0473196	0.902894		212.967	230.307	459.105	1023.08	266.872	283.394	672.4	756.239		fliJ	movement and chemotaxis	flagellar protein required for formation of basal body, part of the ATPase complex, regulator of the FliI ATPase	fliJ,cheF
BSU16260		0.237189	0.526964	-0.246757	0.508722		375.354	464.344	703.224	1450.84	492.435	500.057	852.97	953.208		ylxF	unknown	unknown	ylxF
BSU16270		0.2021	0.599293	-0.291949	0.447079		804.837	1079.74	1480.79	3343.25	1013.07	1160.44	1903.47	2018.68		fliK	movement and chemotaxis	flagellar hook-length control, substrate specificity switch regulator	fliK
BSU16280		0.217267	0.596349	-0.212448	0.602099		227.164	345.927	533.446	1216.26	303.592	364.859	688.362	813.391		flgD	flagellar hook assembly	flagellar hook cap, required for hook assembly	flgD,ylxG
BSU16290		0.279099	0.457175	-0.0593629	0.873839		575.01	782.299	1560.15	3240.74	778.979	873.583	2141.9	2457.52		flgE	movement and chemotaxis	flagellar hook protein	flgE,flgG
BSU16299		0.22427	0.623968	0.107468	0.813064		102.934	156.646	144.663	402.136	150.157	154.264	286.319	299.026		swrD	swarming	swarming protein, increases flagellar power via the flagellar stators [[protein|MotA]] and [[protein|MotB]]	swrD,ylzI
BSU16300		0.161505	0.716709	-0.00744752	0.986635		252.011	322.617	249.142	754.99	297.035	347.526	448.932	544.982		fliL	movement and chemotaxis	flagellar protein required for flagellar formation , membrane protein	fliL
BSU16310		0.310313	0.401504	-0.191442	0.605372		578.56	664.814	593.722	1222.18	698.983	848.45	772.162	810.329		fliM	movement and chemotaxis	flagellar motor switch protein, part of the basal body C-ring	fliM
BSU16320		0.233891	0.495522	-0.0489481	0.887215		749.82	860.622	568.607	967.885	904.219	994.047	682.376	798.082		fliY	movement and chemotaxis	flagellar C ring protein	fliY,cheD
BSU16330		0.180248	0.633262	-0.0539306	0.887189		283.956	317.955	246.128	469.158	373.752	309.394	320.238	364.342		cheY	modulation of flagellar switch bias	two-component response regulator, modulation of flagellar switch bias	cheY,cheB
BSU16340		0.211752	0.583738	0.0210855	0.956617		327.436	392.548	307.409	640.657	396.702	439.391	426.984	530.694		fliZ	export of flagellum components	part of the flagellar type III export apparatus (flagellar Type III secretion system)	fliZ,fliO
BSU16350		0.363007	0.332609	-0.057846	0.877525		283.068	353.387	341.566	632.772	358.671	463.657	458.908	472.522		fliP	export of flagellum components	part of the flagellar type III export apparatus (flagellar Type III secretion system)	fliP
BSU16360		0.138394	0.750436	-0.294263	0.502793		69.2142	71.7962	82.3777	126.16	76.7176	78.8651	80.8077	86.7481		fliQ	export of flagellum components	part of the flagellar type III export apparatus (flagellar Type III secretion system)	fliQ
BSU16370		0.477447	0.203889	0.114487	0.761507		285.73	373.9	302.386	577.577	453.749	469.724	435.963	513.345		fliR	export of flagellum components	part of the flagellar type III export apparatus (flagellar Type III secretion system)	fliR
BSU16380		0.296632	0.383739	0.0230359	0.946281		409.074	522.154	464.128	717.536	567.186	579.788	568.647	628.669		flhB	export of flagellum components	part of the flagellar type III export apparatus (flagellar Type III secretion system)	flhB
BSU16390		0.354444	0.29997	0.230515	0.501601		777.328	979.972	703.224	1204.44	1109.45	1144.84	1112.35	1125.68		flhA	export of flagellum components	part of the flagellar type III export apparatus (flagellar Type III secretion system)	flhA
BSU16400		0.376707	0.29538	0.25774	0.47531		313.239	413.994	350.607	609.117	474.731	473.191	545.701	600.093		flhF	placement and assembly of polar flagella	signal recognition particle-like GTPase, placement and assembly of flagella, control of basal body position	flhF
BSU16410		0.260257	0.466554	0.176622	0.622152		268.87	337.536	311.428	514.497	368.507	359.66	432.97	498.036		flhG	activation of FlhF	GTPase activating protein, activates FlhF, activates assembly of the flagellar C ring, control of flagellar basal body position	flhG ,ylxH
BSU16420		0.404928	0.252506	0.316008	0.37587		322.999	438.237	290.331	467.187	523.909	487.924	453.92	487.83		cheB	motility and chemotaxis	MCP-glutamate methylesterase / two-component response regulator-like	cheB,cheL
BSU16430		0.303258	0.429503	0.0788917	0.837203		744.496	1007.94	832.818	1868.75	1055.03	1115.38	1406.65	1444.1		cheA	chemotactic signal modulator	two-component sensor kinase, chemotactic signal modulator	cheA,cheN
BSU16440		0.163696	0.704402	-0.028678	0.946896		191.67	270.401	231.059	615.031	251.135	267.795	410.024	414.35		cheW	control of [[protein|CheA]] activity	modulation of [[protein|CheA]] activity in response to attractants, scaffold protein	cheW
BSU16450		0.374644	0.334274	0.115557	0.765326		205.868	298.374	316.451	620.945	315.395	341.46	488.837	523.55		cheC	motility and chemotaxis	control of chemotaxis by interacting with CheD, CheY-P phosphatase, inhibition of CheR-mediated methylation of MCPs	cheC,ylxJ
BSU16460		0.328068	0.386106	0.081521	0.828781		155.288	230.307	278.276	467.187	249.168	236.595	401.046	384.753		cheD	[SW|motility and chemotaxis]	chemoreceptor deaminase, required for methylation of methyl-accepting chemotaxis proteins by [[protein|CheR]], enhances phosphatase activity of [[protein|CheC]], required for full [[protein|McpC]] activity	cheD,ylxK
BSU16470		0.15325	0.691909	0.317845	0.410891		346.958	524.952	443.031	887.064	452.437	519.123	777.151	881.769		sigD	regulation of flagella, motility, chemotaxis and autolysis	[SW|RNA polymerase] [SW|sigma factor] SigD	sigD,flaB
BSU16480		0.00699683	0.98658	-0.0406402	0.922139		223.615	378.562	299.373	648.542	281.954	323.26	420.001	497.016		swrB	control of SigD activity	control of SigD activity, required for full SigD activity, activates the flagellar type III secretion export apparatus by the membrane protein FliP	swrB ,ylxL
BSU16490		0.0360578	0.925198	0.115776	0.763892		12187.9	12513.1	1226.62	2625.71	11295.8	14041.5	1625.13	2550.39		rpsB	translation	ribosomal protein	rpsB
BSU16500		-0.0250375	0.941064	0.28778	0.401212		9680.22	10269.7	544.496	944.23	8969.4	10632.9	796.106	1021.59		tsf	translation	elongation factor Ts	tsf
BSU16510		0.0759263	0.807634	0.415807	0.219743		2790.75	2647.14	103.474	134.045	2518.57	3217	145.653	170.434		pyrH	pyrimidine biosynthesis	uridylate kinase	pyrH,smbA
BSU16520		-0.0133513	0.972578	0.368551	0.371852		1754.31	1764.14	67.3086	141.93	1586.81	1898.83	94.7745	172.476		frr	translation	ribosome recycling factor	frr
BSU16530		0.265064	0.466172	-0.0773982	0.83383		756.032	888.595	308.414	571.663	891.104	1091.11	366.129	463.337		uppS	cell wall biosynthesis	undecaprenyl pyrophosphate synthetase, provides the precursor for the carrier lipid, undecaprenyl phosphate (C55-P), which is required for cell wall synthesis	uppS,yluA
BSU16540		0.315725	0.3928	-0.163928	0.668459		475.626	606.072	138.636	258.234	605.872	745.318	175.582	174.517		cdsA	biosynthesis of phospholipids	phosphatidate cytidylyltransferase	cdsA
BSU16550		0.144482	0.65276	0.000843439	0.997975		1203.26	1516.11	250.147	323.286	1344.85	1664.83	302.281	269.429		ispC	MEP pathway of isoprenoid biosynthesis	1-deoxy-D-xylulose-5-phosphate reductoisomerase, second step in the MEP pathway of isoprenoid biosynthesis	ispC,yluB,dxr
BSU16560		0.0974184	0.792405	0.0072829	0.984359		1877.66	2225.68	921.224	1811.58	1968.43	2426.62	1149.27	1593.1		rasP	control of [SW|cell division], and [[protein|SigV ]]and [[protein|SigW ]]activity	intramembrane protease, cleaves [[protein|FtsL]], [[protein|RsiV ]]and [[protein|RsiW ]] as well as signal peptides after release of the secreted proteins	rasP,yluC
BSU16570		0.0479919	0.893989	-0.189928	0.599504		2372.8	2643.41	981.5	1941.68	2329.72	2859.08	1167.22	1385.93		proS	translation	prolyl-tRNA synthetase	proS
BSU16580		0.135226	0.689472	-0.048925	0.885693		1860.8	1891.88	841.86	1486.32	1923.84	2203.02	1072.45	1172.63		polC	[[category|DNA replication]]	DNA polymerase III, leading strand polymerase (alpha subunit), part of the [SW|replisome]	polC,mutI,dnaF,dnaP
BSU16590		0.232268	0.471936	0.346574	0.299331		1066.61	1105.85	202.93	311.458	1216.33	1340.71	323.231	328.622		ylxS	ribosome maturation	similar to ribosome maturation protein	ylxS,ymxA
BSU16600		0.188881	0.592962	0.398448	0.263362		2565.36	2856	557.556	1107.84	2919.2	3272.47	1078.43	1119.56		nusA	transcription	transcription termination factor of RNA polymerase	nusA
BSU16610		0.170431	0.664443	0.273119	0.504904		330.986	444.764	82.3777	173.47	405.226	469.724	152.637	153.085		ylxR	unknown	unknown	ylxR,ymxB
BSU16620		0.207355	0.54465	0.354457	0.31479		677.944	759.921	175.806	299.63	820.944	842.383	312.257	292.902		ylxQ	unknown	similar to ribosomal protein, L7AE family, binds K-turns in RNA switches	ylxQ,ymxC,rpmXA,ktuQ
BSU16630		0.173504	0.620287	0.34685	0.323307		5038.44	5525.51	1519.97	3019.96	5797.1	6137.61	2878.15	2909.63		infB	translation	translation initiation factor IF-2	infB
BSU16640		0.213776	0.546736	0.00551514	0.988077		333.648	397.21	132.608	199.097	398.014	451.524	148.646	181.661		ylxP	protection against paraquat stress	general stress protein, required for protection against paraquat stress	ylxP,ymxD
BSU16650		0.0880318	0.806463	-0.0467167	0.901162		341.634	366.441	109.502	181.355	382.277	370.926	147.649	130.632		rbfA	translation	ribosome-binding factor A	rbfA,ymxE, ylxO
BSU16660		-0.00654738	0.985637	-0.0125625	0.975396		313.239	410.264	63.2902	59.1376	344.901	375.259	71.8291	50.0077		truB	tRNA modification	tRNA pseudouridine 5S synthase	truB,ylxN, ymxF
BSU16670		-0.0539456	0.877479	0.0978093	0.791688		540.403	689.99	118.543	149.815	519.319	665.587	120.713	165.332		ribC	FAD biosynthesis	riboflavin kinase / FAD synthase	ribC
BSU16680		-0.0876651	0.806775	-0.36429	0.312071		11455.8	9602.98	1182.42	2268.91	8733.35	11066.2	1183.18	1483.9		rpsO	translation	ribosomal protein	rpsO
BSU16690		0.0675385	0.845498	0.011392	0.973888		6215.08	5292.41	1366.26	2418.73	5476.46	6590.87	1672.02	2139.11		pnpA	DNA repair, competence development, RNA degradation	polynucleotide phosphorylase, RNase, involved in double-strand break repair	pnpA,comR
BSU16700		0.123132	0.728669	0.494262	0.219526		483.612	447.561	63.2902	37.4538	504.894	510.457	82.803	64.2956		ylxY	unknown	similar to deacetylase	ylxY,ymxI
BSU16710		0.119739	0.715117	0.139514	0.702001		498.697	470.871	82.3777	76.8789	498.337	556.389	93.7768	82.6658		mlpA	control of proteolyticc activity	mitochondrial processing peptidase-like, involved in regulation of protease gene expression	mlpA,ymxG
BSU16720		-0.215371	0.834011	0.2218	0.832428		7.09889	6.52693	9.04145	3.94251	7.86847	3.4666	10.9739	5.10283		ymxH	unknown	sporulation protein	ymxH
BSU16730		0.306836	0.74234	0.532197	0.564047		7.98625	4.66209	17.0783	3.94251	9.17988	6.9332	20.9501	12.2468		spoVFA	dipicolic acid production	dipicolinate synthase (subunit A)	spoVFA,dpaA
BSU16740		1.0865	0.288584	0.486362	0.613685		2.66208	2.79726	23.1059	1.97125	9.17988	4.33325	17.9573	20.4113		spoVFB	dipicolic acid production	dipicolinate synthase (subunit B)	spoVFB,dpaB
BSU16750		-0.0381281	0.918712	-0.192431	0.607183		2717.1	2555.76	1434.58	3010.1	2180.88	2952.67	1746.84	2129.92		asd	biosynthesis of threonine, lysine, dipicolic acid, peptidoglycan	aspartate-semialdehyde dehydrogenase	asd
BSU16760		0.0174198	0.960709	-0.183246	0.60852		1353.23	1261.56	427.962	790.473	1169.78	1477.64	504.799	562.332		dapG	biosynthesis of lysine and peptidoglycan	aspartokinase I (alpha and beta subunits)	dapG,lssD
BSU16770		0.00404608	0.991477	-0.120176	0.752473		1595.48	1485.34	576.644	1212.32	1359.28	1730.7	696.343	943.003		dapA	biosynthesis of lysine and peptidoglycan	dihydrodipicolinate synthase	dapA
BSU16780		-0.0406118	0.90685	0.108762	0.753877		2849.32	3260.67	4280.63	7155.65	2531.68	3406.8	5334.31	7006.18		rnjB	RNA processing and degradation	RNase J2	rnjB,ymfA
BSU16790		0.377272	0.558183	0.553084	0.387679		14.1978	19.5808	29.1336	23.655	20.3269	24.2662	49.8813	29.5964		tepA	degradation of SASPs	orphan ClpP-like germination protease, contributes to SASP degradation	tepA,ymfB, ylxI
BSU16799		0.305857	0.777038	1.26545	0.236556		3.54944	2.79726	5.02303	3.94251	3.93424	4.33325	16.9596	8.16453		ylzJ	control of TepA activity	germination protein, required for TepA activity	ylzJ
BSU16800		-0.0663666	0.840715	-0.178001	0.589586		721.425	618.194	883.049	1334.54	582.267	696.786	956.723	997.093		spoIIIE	chromosome partition during [SW|sporulation]	ATP-dependent dsDNA translocase, resolution of chromosomal dimers after [SW|DNA replication], transports the forespore chromosome across the [SW|sporulation] septum	spoIIIE
BSU16810		0.0272706	0.940202	-0.210894	0.562111		596.307	470.871	612.81	1007.31	463.584	624.854	602.566	790.938		ymfC	unknown	similar to transcriptional regulator (GntR family)	ymfC
BSU16825		0.428186	0.423773	0.105594	0.847314		40.8186	38.2292	57.2625	31.5401	53.7679	53.7323	60.8552	36.7404		ymfD	iron acquisition	exporter for the siderophore bacillibactin	ymfD
BSU16845		-0.273861	0.406226	-0.330243	0.318029		937.941	1197.23	964.422	1352.28	786.192	975.847	845.987	988.928		ymfF	unknown	unknown	ymfF
BSU16860		-0.345546	0.329344	-0.307969	0.383973		1015.14	1281.14	1592.3	2759.75	807.83	993.18	1531.36	1969.69		ymfH	unknown	similar to peptidase	ymfH
BSU16870		0.128605	0.770988	-0.164329	0.73863		109.145	103.498	44.2027	31.5401	110.814	122.198	39.905	28.5758		ymfI	modification of [[protein|Efp]]	[[protein|Efp]]-5 aminopentanone reductase	ymfI
BSU16880		0.223551	0.685442	0.227802	0.713442		49.6922	47.5533	18.0829	17.7413	60.325	53.7323	14.9644	27.5553		ymfJ	unknown	unknown	ymfJ
BSU16890		-0.0346216	0.924582	-0.379965	0.315507		346.071	278.793	153.705	212.895	266.217	344.06	123.706	155.126		ymfK/1	unknwon	part of the ymfK pseudogene	ymfK/1
BSU16900		-0.0936641	0.823384	-0.536697	0.228316		231.601	218.186	68.3132	120.246	160.648	260.861	70.8314	56.1311		ymfK/2	unknown	part of the ymfK pseudogene	ymfK/2
BSU16910		-0.0639324	0.858712	-0.272687	0.45458		965.449	925.892	328.506	587.433	781.602	1026.98	336.2	416.391		rodZ	septum positioning during vegetative growth	required for proper septum positioning during vegetative growth (cell shape determination)	rodZ,ymfM
BSU16920		0.0332193	0.930687	0.049796	0.902235		315.901	280.658	82.3777	114.333	238.677	372.659	91.7816	110.221		pgsA	biosynthesis of phospholipids	phosphatidylglycerophosphate synthase	pgsA,ymfN
BSU16930		-0.045643	0.895231	-0.274126	0.436977		954.801	872.744	325.492	548.008	801.273	968.914	326.224	390.877		cinA	unknown	plays a nucleoid-associated general role in cells entering stationary phase	cinA,ymfO, yzlB
BSU16940		-0.335936	0.330758	-0.221415	0.523935		2406.52	2670.45	916.201	1531.66	1684.51	2325.22	957.721	1133.85		recA	DNA repair/ recombination	multifunctional protein involved in homologous recombination and DNA repair (LexA-autocleavage), required to internalize and to recombine ssDNA with homologous resident duplex, required for efficient survival and replication restart after replication-transcription conflicts	recA,recE
BSU16950		-0.0522183	0.870491	0.0654094	0.86949		1264.49	1092.79	45.2073	31.5401	1133.72	1138.78	41.9003	40.8226		pbpX	endopeptidase	penicillin-binding protein X	pbpX
BSU16960		-0.0776744	0.815944	-0.185351	0.578645		10774.3	10041.2	10487.1	16779.3	8445.49	11265.6	10755.4	13179.6		rny	RNA processing and degradation	RNase Y, 5 end sensitive endoribonuclease, involved in the degradation/ processing of mRNA, part of the putative [SW|RNA degradosome]	rny,ymdA
BSU16970		-0.19599	0.573988	0.200629	0.574379		518.219	465.277	184.847	293.717	401.292	455.858	253.397	293.923		ymdB	control of bistable gene expression	phosphodiesterase, controls bistable gene expression, required for nanotube formation	ymdB
BSU16980		-0.0173779	0.962903	-0.717909	0.0518652		226.277	236.834	565.593	1090.1	212.449	245.262	497.815	498.036		spoVS	spore coat assembly, spore core dehydratation	required for dehydratation of the spore core and assembly of the coat, mutation increases [[protein|SigD]]-dependent gene expression, might act <i>via </i>[[protein|SinR]]	spoVS
BSU16990		-0.636181	0.110445	-0.601075	0.122798		244.912	269.469	3923.99	7228.59	112.126	216.662	3189.41	4106.76		tdh	threonine utilization	L-threonine dehydrogenase	tdh
BSU17000		-0.88497	0.0233682	-0.698493	0.0650168		214.741	246.159	4894.44	8671.54	85.2418	162.063	3846.85	4443.54		kbl	threonine utilization	2-amino-3-ketobutyrate CoA ligase	kbl
BSU17010		-0.12786	0.723712	-0.613699	0.0894661		1588.38	1905.86	2864.13	5198.19	1291.74	1902.3	2433.21	2798.39		ymcB	tRNA maturation	tRNA methylthiotransferase	miaB,ymcB
BSU17020		-0.17297	0.62419	-0.498277	0.155116		475.626	512.83	1361.24	2093.47	356.704	519.123	1054.49	1376.74		ymcA	control of [[protein|Rny|RNase Y]] activity, see [SW|Targets of the Y complex]	subunit of the regulatory iron-sulfur containing [[protein|YmcA]]-[[protein|YlbF]]-[[protein|YaaT]] complex, required for [[protein|Rny|RNase Y]] dependent maturation of polycistronic mRNAs, antagonist of biofilm repression by [[protein|SinR]], control of the [SW|phosphorelay]	ymcA,ricA
BSU17030		0.705639	0.446018	0.91498	0.313553		6.21153	5.59451	21.0967	1.97125	14.4255	6.06655	29.9288	19.3907		cotE	assembly of the outer spore coat	outer spore coat morphogenetic protein, controls the assembly of the outer spore coat layer	cotE
BSU17040		0.0661513	0.833388	0.347142	0.291422		686.818	636.842	190.875	183.327	626.855	760.052	243.421	234.73		mutS	DNA repair	DNA mismatch repair (mismatch recognition protein)	mutS
BSU17050		0.00593705	0.985003	0.312093	0.339236		531.529	459.682	222.018	216.838	499.648	495.723	279.335	267.388		mutL	DNA repair	DNA mismatch repair	mutL
BSU17060		-0.135686	0.760793	0.036247	0.934728		67.4395	72.7287	102.47	124.189	53.1122	74.5319	91.7816	139.818		ymzD	unknown	unknown	ymzD
BSU17070		0.260087	0.677526	-0.266715	0.662107		17.7472	18.6484	42.1934	47.3101	15.7369	28.5994	44.8932	28.5758		ymcC	unknown	unknown	ymcC
BSU17080		-0.152189	0.684303	-0.0412009	0.910311		111.808	101.634	245.124	270.062	81.3075	110.931	238.433	261.265		pksA	unknown	transcriptional regulator (TetR family), not involved in the regulation of the pks operon!	pksA
BSU17090		0.117819	0.799868	0.0519214	0.903214		29.2829	31.7022	120.553	193.183	33.441	32.9327	167.601	155.126		pksB	polyketide synthesis	involved in polyketide synthesis	pksB
BSU17100		0.086165	0.829718	-0.330606	0.379853		62.1153	57.81	323.483	451.417	51.8008	76.2651	281.331	330.663		pksC	polyketide (bacillaene) synthesis	bacillaene synthase trans-acting acyltransferase	pksC
BSU17110		0.140981	0.759965	-0.382916	0.332487		19.5219	24.2429	254.165	262.177	28.1954	19.9329	180.57	213.298		pksD	polyketide synthesis	involved in polyketide synthesis	pksD
BSU17120		0.183577	0.680723	0.00167005	0.996588		31.0576	22.378	316.451	279.918	38.0309	22.5329	285.321	312.293		pksE	polyketide synthesis	involved in polyketide synthesis	pksE
BSU17130		-0.185948	0.882133	0.719914	0.385848		0	0.932419	15.0691	25.6263	0	0.866649	35.9145	31.6375		acpK	polyketide biosynthesis	acyl carrier protein	acpK
BSU17140		0.536123	0.463905	0.205322	0.707918		4.43681	3.72967	129.594	106.448	11.147	0.866649	122.708	151.044		pksF	polyketide synthesis	involved in polyketide synthesis	pksF
BSU17150		0.237009	0.752748	0.380712	0.498147		3.54944	4.66209	91.4191	65.0514	7.86847	1.7333	121.71	84.707		pksG	polyketide synthesis	involved in polyketide synthesis	pksG
BSU17160		1.13338	0.186496	0.179457	0.76699		1.77472	1.86484	63.2902	41.3963	5.24565	4.33325	63.8481	56.1311		pksH	polyketide synthesis	involved in polyketide synthesis	pksH
BSU17170		0.0814065	0.932367	0.602922	0.428728		0.887361	3.72967	25.1151	25.6263	3.93424	0.866649	40.9027	37.7609		pksI	polyketide synthesis	involved in polyketide synthesis	pksI
BSU17180		0.633126	0.114676	0.719419	0.0620463		98.4971	79.2556	970.449	754.99	184.909	92.7315	1694.97	1172.63		pksJ	polyketide synthesis	polyketide synthase	pksJ,pksK
BSU17190		0.163718	0.703824	0.829395	0.0503465		160.612	151.052	670.072	392.279	214.416	135.197	1298.91	616.422		pksL	polyketide synthesis	polyketide synthase of type I	pksL,pksX, pksA, outG
BSU17200		0.317182	0.453065	0.658263	0.116933		201.431	215.389	611.805	293.717	310.805	210.596	916.818	531.715		pksM	polyketide synthesis	polyketide synthase	pksM
BSU17210		0.51344	0.129083	-0.0199	0.951954		197.882	219.118	1756.05	1933.8	356.704	240.929	2076.06	1561.47		pksN	polyketide synthesis	polyketide synthase of type I	pksN,pksP
BSU17220		0.0860084	0.800876	-0.0845951	0.799656		189.008	242.429	1018.67	1336.51	229.497	228.795	1277.96	938.92		pksR	polyketide synthesis	polyketide synthase	pksR
BSU17230		-0.0968419	0.794051	-0.128551	0.733397		332.76	284.388	194.894	295.688	245.89	331.06	194.537	251.059		pksS	polyketide synthesis	cytochrome P450, hydroxylase of the polyketide bacillaene produced by the pks cluster	pksS
BSU17240		-0.649409	0.353095	0.122862	0.858899		10.6483	33.5671	25.1151	35.4826	11.8027	15.5997	33.9193	31.6375		ymzB	survival of ethanol and salt stresses	general stress protein, survival of ethanol and salt stresses	ymzB
BSU17250		0.0758625	0.869394	-0.378722	0.370626		31.0576	34.4995	160.737	289.774	35.4081	33.7993	167.601	174.517		ymaE	unknown	unknown	ymaE
BSU17260		0.0878391	0.900466	0.386915	0.538107		7.98625	10.2566	64.2948	27.5975	9.17988	10.3998	78.8124	44.9049		aprX	protein degradation	intracellular alkaline serine protease	aprX
BSU17266		-0.209576	0.886872	0.664137	0.651986		0	1.86484	2.00921	0	1.31141	0	3.9905	1.02057		ymzE/1	unknown	part of the ymzE pseudogene	ymzE/1
BSU17267		-0.320762	0.751407	-0.495563	0.613287		4.43681	5.59451	10.0461	15.77	2.62282	5.1999	5.98576	11.2262		ymzE/2	unknown	part of the ymzE pseudogene	ymzE/2
BSU17270		-0.395578	0.560198	0.605675	0.382775		36.3818	27.0401	37.1704	9.85627	19.0155	28.5994	50.8789	25.5141		pghC	polyglutamic acid degradation	phage-derived gamma polyglutamic acid hydrolase	pghC,ymaC
BSU17280		-0.235315	0.630127	0.0153132	0.978292		83.412	81.1204	25.1151	17.7413	71.472	67.5987	23.943	20.4113		ymaD	protection against oxidative stress	putative peroxiredoxin	ymaD
BSU17290		-0.202751	0.770677	0.239665	0.742016		31.0576	15.8511	21.0967	11.8275	19.6712	20.7996	19.9525	20.4113		ebrB	multidrug resistance	multidrug efflux transporter	ebrB
BSU17300		-0.170291	0.825809	0.373671	0.659919		32.8324	17.716	3.01382	15.77	20.3269	24.2662	9.97626	13.2674		ebrA	multidrug resistance	multidrug efflux transporter	ebrA
BSU17310		0.938314	0.450045	-0.35478	0.756661		0.887361	0.932419	20.0921	1.97125	3.93424	0.866649	10.9739	6.12339		ymaG	protection of the spore	spore coat protein	ymaG
BSU17320		0.637472	0.512136	0.4432	0.633203		3.54944	4.66209	22.1013	3.94251	8.52418	5.1999	25.9383	12.2468		ymaF	unknown	unknown	ymaF
BSU17330		-0.237249	0.51439	0.256791	0.518261		262.659	323.549	61.281	78.8501	230.153	266.061	82.803	83.6864		miaA	tRNA modification	tRNA isopentenylpyrophosphate transferase	miaA
BSU17340		0.107682	0.794767	-0.828503	0.0296782		45.2554	43.8237	351.612	447.474	41.9652	54.5989	184.561	260.244		hfq	unknown	RNA chaperone	hfq,ymaH
BSU17350		0.598174	0.345879	-0.363909	0.5397		12.4231	13.0539	38.175	84.7639	22.9497	16.4663	43.8955	48.9872		ymzC	unknown	unknown	ymzC
BSU17360		0.0712481	0.862797	-0.171033	0.695037		94.9477	121.214	70.3224	70.9651	115.404	111.798	60.8552	64.2956		ymzA	unknown	unknown	ymzA
BSU17370		-0.0901933	0.785534	-0.539311	0.118103		435.694	354.319	216.995	208.953	369.818	371.793	137.672	154.105		nrdI	synthesis of deoxyribonucleoside triphosphates	flavodoxin, ribonucleoside-diphosphate reductase	nrdI,ymaA
BSU17380		-0.0028107	0.993264	-0.553509	0.0981667		2402.09	2219.16	1389.37	1707.11	2043.84	2568.75	813.065	1284.89		nrdE	synthesis of deoxyribonucleoside triphosphates	ribonucleoside-diphosphate reductase (alpha subunit), control of DNA/cell mass ratio	nrdE
BSU17390		-0.00727193	0.982638	-0.524267	0.121291		966.336	852.231	532.441	711.622	796.683	1013.11	364.133	494.974		nrdF	synthesis of deoxyribonucleoside triphosphates	ribonucleoside-diphosphate reductase (beta subunit)	nrdF
BSU17400		0.067808	0.856463	0.0514209	0.897539		204.093	176.227	84.3869	86.7351	184.253	214.929	98.765	78.5836		ymaB	unknown	putative Nudix hydrolase	ymaB
BSU17410		-0.218809	0.707659	-0.229483	0.707645		31.945	36.3643	31.1428	25.6263	28.8511	29.4661	22.9454	25.5141		cwlC	mother cell lysis	N-acetylmuramoyl-L-alanine amidase	cwlC
BSU17420		0.346431	0.589683	0.0271371	0.965626		15.0851	17.716	45.2073	23.655	22.294	19.9329	38.9074	32.6581		spoVK	spore maturation	required for spore maturation	spoVK,spoVJ
BSU17430		0.034711	0.915952	-0.062527	0.854694		436.582	551.992	209.963	212.895	457.683	555.522	199.525	205.134		ynbA	rescuing of translationally arrested ribosomes	GTP-binding protein, ribosome-splitting factor, rescues translationally arrested ribosomes	ynbA
BSU17440		0.0246853	0.943848	0.134538	0.712753		361.156	470.871	133.613	185.298	382.277	464.524	168.599	179.62		ynbB	modification of [[protein|Efp]]	putative C-S lyase, required for [[protein|Efp]] modification	ynbB
BSU17450		0.0479679	0.895603	-0.434236	0.23706		549.277	504.438	447.05	855.524	495.714	594.522	453.92	502.118		glnR	regulation of glutamine synthesis	transcriptional repressor ([SW|MerR family]) of the [[gene|glnR]]-[[gene|glnA ]]operon	glnR
BSU17460		0.072373	0.846259	-0.865044	0.0204052		5999.45	5518.05	17432.9	37775.1	5753.16	6367.27	12704.8	17306.8		glnA	glutamine biosynthesis, control of [[protein|TnrA]] and [[protein|GlnR]] activity	glutamine synthetase, trigger enzyme	glnA
BSU17470		-0.29154	0.703213	-0.612691	0.414876		7.09889	19.5808	26.1198	31.5401	8.52418	12.9997	15.962	20.4113		ynxB	unknown	unknown	ynxB,ynaA
BSU17480		-0.607311	0.376655	0.0125242	0.984404		12.4231	15.8511	34.1566	39.4251	8.52418	9.53314	28.9312	44.9049		ynzF	unknown	similar to delta-endotoxin	ynzF
BSU17490		-0.470145	0.576117	0.0233454	0.974205		6.21153	4.66209	23.1059	37.4538	3.27853	4.33325	28.9312	31.6375		ynzG	unknown	unknown	ynzG
BSU17500		-0.216926	0.633504	-0.311211	0.49161		81.6372	112.823	116.534	230.637	68.1934	98.798	120.713	155.126		ynaB	unknown	unknown	ynaB
BSU17510		-0.396916	0.322857	-0.0323899	0.935171		118.019	137.998	181.834	234.579	81.9633	111.798	163.611	241.874		ynaC	unknown	unknown	ynaC
BSU17520		0.112831	0.875111	0.506342	0.481845		14.1978	12.1214	17.0783	17.7413	13.1141	15.5997	24.9406	25.5141		ynaD	unknown	similar to ribosomal-protein-alanine N-acetyltransferase	ynaD
BSU17530		0.0164454	0.970694	0.120128	0.79155		73.651	78.3232	64.2948	106.448	68.1934	85.7983	98.765	84.707		ynaE	unknown	unknown	ynaE
BSU17540		0.320949	0.589376	0.397913	0.516028		23.9588	27.0401	28.129	23.655	25.5725	38.9992	33.9193	35.7198		ynaF	unknown	unknown	ynaF
BSU17550		-0.329127	0.607642	-0.0966721	0.881677		23.0714	27.0401	22.1013	37.4538	23.6054	15.5997	28.9312	25.5141		ynaG	unknown	unknown	ynaG
BSU17559		-0.434484	0.541617	0.210726	0.757844		16.8599	12.1214	25.1151	33.5113	6.55706	14.733	30.9264	36.7404		ynzI	unknown	unknown	ynzI
BSU17560		-0.220404	0.724998	0.263458	0.663779		23.0714	15.8511	35.1612	41.3963	15.0812	18.1996	34.9169	57.1517		ynaI	unknown	similar to phosphoribosylanthranilate isomerase	ynaI
BSU17570		-0.3106	0.50605	0.0723304	0.878125		64.7774	81.1204	70.3224	92.6489	44.588	72.7986	93.7768	76.5424		xynP	xylan utilization	beta-xyloside permease	xynP,ynaJ
BSU17580		-0.43079	0.304684	-0.190282	0.647657		118.906	123.079	143.659	266.119	74.7505	103.998	175.582	179.62		xynB	xylan degradation	xylan beta-1,4-xylosidase	xynB,ynaK
BSU17590		-0.237851	0.526122	0.110851	0.769456		195.219	186.484	160.737	250.349	148.845	174.197	202.518	238.812		xylR	regulation of xylan and xylose utilization	transcriptional repressor of the [[gene|xylA]]-[[gene|xylB ]]and [[gene|xynP]]-[[gene|xynB ]]operons	xylR
BSU17600		0.0012304	0.997416	-0.324352	0.408216		920.194	481.128	181.834	268.09	698.983	703.719	186.556	169.414		xylA	utilization of xylan and xylose	xylose isomerase	xylA
BSU17610		0.0114311	0.976496	0.701663	0.0990273		645.112	351.522	64.2948	49.2813	494.402	510.457	109.739	79.6041		xylB	utilization of xylan and xylose	xylulokinase	xylB,yncA
BSU17620		-0.268241	0.635067	0.266164	0.663831		69.2142	51.283	30.1382	15.77	34.7524	64.9987	30.9264	26.5347		yncB	unknown	similar to micrococcal nuclease	yncB
[truncated: 2,422 more rows]
