# Supplementary material for: Induction of the CtsR regulon improves Xylanase production in Bacillus subtilis
Source: Microb Cell Fact. 2023 Nov 9;22:231. doi: 10.1186/s12934-023-02239-3 (PMC10633939; doi:10.1186/s12934-023-02239-3)
Supplement: Supplementary file 2 — Additional file 2. Table S2. The GINtool analysis results for all regulons of 3 h and 6 h samples. [file 12934_2023_2239_MOESM2_ESM.xlsx]

## Sheet: Sheet1
	3 h						6 h
Regulon	directon	Nr of genes	Percentage	Average ABS(FC)	MAD ABS(FC)	Average P	directon	Nr of genes	Percentage	Average ABS(FC)	MAD ABS(FC)	Average P	function and description
abh	activation	19	86	0.350931	0.22205	0.605136	activation	12	55	0.753504	0.270297	0.292757	regulation of gene expression during the transition from growth to stationary phase
a-box	not defined	0	0				not defined	0	0				termination/antitermination pbuE (putative hypoxanthine exporter nucleotide metabolism)
abrB	repression	140	52	-0.425372	0.208069	0.616955	activation	174	64	0.640105	0.271794	0.395382	regulation of gene expression during the transition from growth to stationary phase1
acoR	activation	4	100	0.390348	0.0941887	0.476941	activation	3	75	0.257809	0.0946219	0.529272	regulation of acetoin utilization
adaA	activation	2	67	0.303833	0.133196	0.641681	activation	2	67	0.391365	0.36062	0.784382	adaptive response to alkylative DNA damage
adeR	activation	1	100	0.310472	0	0.528299	repression	1	100	-0.494838	0	0.317399	control of L-alanine dehydrogenase expression (alanine utilization)
adhR	repression	2	100	-0.385581	0.376311	0.849129	repression	1	50	-0.388162	0	0.30059	regulation of the protective response to formaldehyde and methylglyoxal
ahrC	repression	9	56	-0.534141	0.15464	0.421939	repression	15	94	-0.304476	0.152435	0.779412	transcriptional regulator of arginine metabolic genes
alsR	activation	2	100	0.177218	0.0648877	0.74492	activation	2	100	0.427013	0.119121	0.464773	regulation of acetoin synthesis
ansR	activation	4	80	0.0599525	0.0374704	0.893931	activation	5	100	0.301638	0.120026	0.607123	regulation of asparagine and aspartate degradation
araR	activation	13	100	1.01777	0.275927	0.100377	activation	12	92	0.304994	0.0800294	0.497458	regulation of arabinose utilization
arsR	activation	4	100	0.232725	0.0271432	0.678752	repression	2	50	-0.285708	0.0822617	0.540949	regulator of arsenic resistance
as-bsrH	not defined	0	0				not defined	0	0				control of TxpA toxin expression
ascR	activation	12	100	1.2004	0.22828	0.286809	activation	12	100	0.550539	0.0781091	0.610153	regulation of sulphur metabolism
aseR	repression	2	50	-0.28443	0.175666	0.741852	repression	3	75	-0.766137	0.335477	0.481398	regulation of resistance to arsenite
azlB	activation	4	80	0.23181	0.0931337	0.719612	repression	3	60	-0.23892	0.0673323	0.751536	regulation of branched-chain amino acid transport
B12 riboswitch	repression	2	50	-0.138591	0.01661	0.728014	activation	3	75	0.0563793	0.0471832	0.930213	regulation cobalamin (vitamin B12) uptake
bceR	repression	1	50	-0.432542	0	0.505301	repression	2	100	-0.267616	0.203427	0.748123	resistance against toxic peptides
birA	repression	9	75	-0.409507	0.261572	0.698639	repression	8	67	-0.465426	0.139622	0.622581	regulation of biotin synthesis and addition of biotin to proteins
bkdR	activation	5	71	0.0597938	0.0566912	0.931992	repression	7	100	-0.322846	0.0940455	0.416424	regulation of branched-chain amino acid utilization
bltR	repression	1	50	-0.531116	0	0.326994	activation	2	100	0.406126	0.0406973	0.373232	regulation of spermidine efflux and degradation
bmrB	activation	3	100	0.498654	0.00237942	0.285603	activation	3	100	0.478895	0.0684552	0.25856	regulation multidrug ABC transporter
bmrR	repression	2	100	-0.128999	0.03753	0.775884	activation	2	100	0.196599	0.0754382	0.669054	regulation of multidrug resistance
bsdA	activation	2	67	0.166901	0.0123007	0.811312	activation	2	67	0.605009	0.45058	0.576086	regulation of resistance to salicylic acid
btr	activation	4	100	0.205559	0.109177	0.839328	activation	2	50	0.152141	0.12858	0.866346	regulation of iron acquisition
catR	activation	1	50	0.230389	0	0.760208	repression	2	100	-0.427375	0.160217	0.58505	resistance against oxidative and electrophile stress
ccpA	activation	211	81	0.547353	0.247877	0.398156	activation	199	76	0.628477	0.231912	0.446792	carbon catabolite repression (CCR)
ccpC	activation	4	67	0.268821	0.124723	0.620971	activation	4	67	0.21691	0.0528694	0.616843	regulation of tricarboxylic acid branch of the TCA cycle
ccpN	activation	4	67	0.103787	0.0604068	0.859776	repression	6	100	-0.830703	0.498193	0.493757	regulation of gluconeogenetic genes and indirectly arginine metabolism,sporulation cell elongation
c-di-AMP Riboswitch	not defined	0	0				not defined	0	0
cggR	repression	5	83	-0.0647934	0.0263943	0.893806	repression	6	100	-0.401539	0.0954816	0.377292	repressor of glycolytic genes
chrS	activation	3	100	0.131059	0.119396	0.924497	activation	3	100	0.837094	0.104902	0.139201	regulation of chromate export
citB	not defined	0	0				not defined	0	0				aconitase regulation TCA cycle genes
citR	repression	2	100	-0.0241554	0.0110587	0.960339	activation	2	100	0.166899	0.0124927	0.694512	regulation of the minor citrate synthase
citT	repression	2	100	-0.239095	0.0247636	0.693572	repression	2	100	-0.691411	0.11259	0.246496	regulation of citrate uptake
codY	repression	138	74	-0.350692	0.13346	0.608698	repression	101	54	-0.377143	0.194824	0.632432	regulation in response to branched-chain amino acid limitation
comA	activation	15	62	0.242689	0.0891532	0.80247	repression	18	75	-0.325066	0.170043	0.68117	regulation of genetic competence and quorum sensing
comK	repression	32	54	-0.187566	0.0931472	0.746934	repression	40	68	-0.398818	0.160791	0.479549	regulation of genetic competence
csoR	activation	8	57	0.515252	0.299007	0.721278	repression	11	79	-0.669682	0.354546	0.715737	control of copper homeostasis
cssR	activation	3	60	0.0757276	0.0227212	0.93298	repression	3	60	-0.190501	0.0246265	0.658469	control of cellular responses to protein secretion stress
ctsR	activation	12	100	0.77371	0.370311	0.199318	activation	12	100	1.00845	0.390091	0.160544	regulatio of class III heat shock genes (chaperones and protein degradation)
cymR	repression	40	95	-1.20483	0.41482	0.23182	repression	30	71	-0.434674	0.163592	0.660437	regulation of sulfur metabolism
cysL	activation	2	67	0.206437	0.0731794	0.595858	repression	2	67	-0.319784	0.0178417	0.37193	regulation of cysteine biosynthesis
czrA	activation	3	100	0.833581	0.0591042	0.0972631	repression	2	67	-0.42902	0.0854155	0.456382	regulation of resistance against toxic metal cations
degU	repression	58	66	-0.234501	0.109703	0.663167	repression	47	53	-0.340571	0.150272	0.602342	regulation of degradative enzymes competence and other adaptive responses
deoR	activation	3	100	0.420971	0.00924529	0.232547	activation	3	100	1.19242	0.00835963	0.00120361	regulation of deoxyribonucleotide utilization
desR	activation	1	100	0.519316	0	0.173455	activation	1	100	0.622408	0	0.108932	regulation of membrane fluidity (phospholipid desaturase)
dnaA	activation	12	55	0.154076	0.0222096	0.776603	activation	18	82	0.477902	0.209932	0.624235	response to replication stress and (indirect) regulation of the Spo0A regulon
dtrR	activation	1	50	0.256386	0	0.577181	repression	2	100	-0.247678	0.0430744	0.644928	resistance to D-tyrosine
EAR riboswitch	activation	15	100	0.349829	0.17703	0.601087	activation	12	80	0.522521	0.20689	0.464496	regulation of extracellular polysaccharide synthesis
exuR	repression	6	60	-0.398019	0.0968013	0.815428	repression	7	70	-0.316086	0.0831695	0.712598	regulation of hexuronate utilization
fadR	activation	15	94	0.571337	0.183206	0.261061	activation	15	94	0.619945	0.311047	0.235429	regulation of fatty acid degradation
fapR	repression	8	73	-0.110771	0.0152323	0.7543	activation	10	91	0.34716	0.024339	0.403791	regulation of fatty acid biosynthesis
fatR	activation	2	100	0.841993	0.00939983	0.0392477	activation	1	50	0.0998635	0	0.776376	fatty acid metabolism
FMN-box	repression	4	67	-0.0885841	0.00708819	0.815308	repression	5	83	-0.743538	0.0860834	0.195422	riboflavin biosynthesis
fnr	activation	10	91	0.695604	0.284187	0.437057	repression	6	55	-0.534004	0.0557278	0.862074	regulation of anaerobiosis fermentation and overflow metabolism
frlR	repression	5	83	-0.26606	0.00936734	0.719161	repression	6	100	-0.790553	0.0968703	0.300551	regulation of sugar amines utilization
fruR	activation	3	100	0.23203	0.0244859	0.634589	activation	3	100	0.814751	0.139128	0.0665627	regulation of fructose utilization
fur	repression	31	50	-0.261837	0.133316	0.808936	repression	39	63	-0.347205	0.226432	0.630403	regulation of iron homoeostasis
gabR	repression	2	67	-0.46413	0.243118	0.429625	repression	3	100	-1.11083	0.122322	0.277573	regulation of gamma-amino butyric acid utilization
gamR	activation	4	100	0.261803	0.139059	0.726866	activation	2	50	0.901053	0.149575	0.0332503	regulation of glucosamine utilization
ganR	activation	5	83	0.949283	0.0665806	0.0367971	activation	6	100	0.584866	0.0539145	0.167236	regulation of galactan utilization
G-box	repression	16	100	-0.444878	0.158547	0.399077	activation	11	69	0.267457	0.0930153	0.645416	control of purine nucleotide metabolism in response to guanine
gbsR	repression	4	67	-0.356873	0.227604	0.710062	repression	6	100	-0.370517	0.152589	0.587602	regulation of osmoprotection
gerE	activation	47	60	0.547386	0.274531	0.684735	activation	47	60	0.473087	0.231154	0.665869	regulation of a subset of SigK-dependent late spore coat genes
gerR	activation	8	73	0.768893	0.363277	0.546184	activation	8	73	0.457248	0.197789	0.733341	regulation of some spore coat genes
glcR	activation	2	100	0.296597	0.0817076	0.481073	activation	2	100	0.433418	0.0140135	0.283216	detoxification of sugar phosphates
glcT	activation	2	67	0.177748	0.121965	0.708548	repression	3	100	-0.0902227	0.0384854	0.947468	control of glucose uptake
glnL	activation	2	100	0.641191	0.0906925	0.479975	activation	1	50	0.794591	0	0.36341	regulation of glutamine utilization
glnR	repression	5	71	-0.295115	0.0459141	0.691523	activation	5	71	0.469868	0.0470417	0.306755	regulation of glutamine synthesis
glpP	repression	5	100	-0.721729	0.226061	0.20462	repression	5	100	-0.173214	0.0631093	0.749011	regulation of glycerol and glycerol-3-phosphate utilization
gltC	activation	3	100	0.199008	0.0261304	0.738582	repression	2	67	-0.275089	0.077435	0.690125	regulation of glutamate synthesis
gltR	repression	1	100	-0.141852	0	0.747942	repression	1	100	-0.348023	0	0.450158	unknown, possibly glutamate utilization
glvR	repression	3	100	-0.186321	0.0461294	0.773625	activation	2	67	0.196028	0.0618429	0.71306	regulation of maltose utilization
Gly-box	repression	3	100	-0.131283	0.0358984	0.722332	activation	3	100	0.304866	0.0089869	0.389395	regulation of glycine utilization
gmuR	activation	8	100	0.644216	0.147429	0.174882	activation	8	100	0.410865	0.271938	0.552639	regulation of glucomannan utilization
gntR	activation	4	100	0.797514	0.31056	0.0948082	activation	4	100	0.465491	0.0519793	0.251478	regulation of gluconate utilization
gutR	activation	3	100	0.070589	0.0619401	0.973309	repression	3	100	-0.656475	0.023122	0.419253	regulation of glucitol utilization
hprT	repression	3	100	-0.244418	0.0124747	0.498872	repression	3	100	-0.296646	0.0507101	0.416702	purine salvage and interconversion
hrcA	activation	9	100	0.479326	0.334314	0.37729	activation	7	78	0.69889	0.424663	0.234177	regulation of class I heat-shock genes (protein chaperones)
hutP	activation	6	100	0.409773	0.199428	0.557153	activation	6	100	0.252414	0.0904441	0.67145	regulation of histidine utilization
hxlR	activation	2	100	0.136957	0.0214329	0.744825	repression	2	100	-0.31525	0.108537	0.483887	regulation of the ribulose monophosphate pathway
hypR	repression	2	100	-0.263273	0.0467848	0.519071	repression	2	100	-0.406256	0.0309856	0.343748	control of nitroreductase expression by disulfide stress
immR	repression	13	72	-0.874099	0.584448	0.647192	repression	18	100	-0.547069	0.203984	0.642921	control of transfer of the mobile genetic element ICEBs1
iolQ	activation	1	100	0.318541	0	0.507003	activation	1	100	1.44589	0	0.00207701	control of scyllo-inositol utilization
iolR	activation	12	92	0.702527	0.0762078	0.18998	activation	13	100	2.24703	0.391836	0.000177216	regulation of myo-inositol catabolism
kdgR	activation	6	100	0.267036	0.100085	0.579809	activation	6	100	0.254937	0.0798622	0.618752	regulation of galacturonic acid utilization
kipR	repression	5	71	-0.193627	0.0466697	0.653825	activation	7	100	0.37188	0.142199	0.446791	control of 5-oxoproline detoxification, the phosphorelay, and a spore coat gene
kre	repression	9	75	-0.278306	0.126252	0.818522	repression	11	92	-0.523334	0.143737	0.406454	controls stability of several mRNAs, including comK (competence)
L-box	not defined	0	0				not defined	0	0				control of lysine biosynthesis
levR	repression	3	60	-0.246825	0.134617	0.731146	activation	4	80	0.268738	0.17561	0.803547	regulation of levan and fructose utilization
lexA	activation	38	63	0.290083	0.119385	0.619554	activation	31	52	0.24674	0.100265	0.64308	regulation of the SOS response
liaR	repression	8	80	-0.106949	0.021792	0.868696	repression	10	100	-0.511373	0.119198	0.454238	cell envelope stress response by antimicrobial compounds
licR	repression	4	100	-1.40239	0.111621	0.0107433	repression	4	100	-0.654954	0.105781	0.158962	regulation of lichenan utilization
licT	repression	4	100	-0.607338	0.112622	0.134169	repression	4	100	-0.820068	0.292691	0.236774	control of beta-glucan and beta-glucoside utilization
lmrA	repression	3	60	-0.38663	0.204559	0.597691	activation	3	60	0.0558283	0.0283316	0.926515	regulation of lincomycin resistance
lnrK	activation	3	100	0.25361	0.017551	0.901527	activation	2	67	0.546697	0.199085	0.561216	resistance to linearmycin
lutR	repression	4	50	-0.106005	0.0250647	0.936935	activation	5	62	0.228354	0.0553296	0.641094	control of lactate utilization
lytT	repression	2	100	-0.758201	0.0427694	0.166414	repression	1	50	-0.281599	0	0.616285	control of pyruvate utilization
malR	repression	4	100	-0.343807	0.14288	0.70552	activation	3	75	0.328017	0.0391842	0.639217	regulation of malate uptake
manR	repression	4	100	-1.02917	0.0356457	0.153742	activation	4	100	0.384135	0.0193611	0.583865	regulation of mannose utilization
M-box	not defined	0	0				not defined	0	0				cntrole of magnesium transporter
mdtR	activation	2	100	0.137772	0.0294933	0.699062	activation	1	50	0.162084	0	0.638425	regulation of the multidrug-resistance
melR	activation	4	100	1.15563	0.286068	0.139253	activation	4	100	3.5759	0.0687769	4.9312e-05	regulation of melibiose utilization
mgsR	repression	1	100	-0.356503	0	0.72644	repression	1	100	-0.312159	0	0.760429	controls a subset of general stress genes
mhqR	repression	4	57	-0.412723	0.08798	0.637159	repression	4	57	-0.429554	0.162368	0.615431	regulation of resistance to quinones and diamide
mifM	activation	2	100	0.214638	0.0675015	0.574743	activation	2	100	0.232582	0.000312067	0.522366	ribosome-nascent chain sensor of membrane protein biogenesis
mntR	repression	5	71	-0.143253	0.0462981	0.787532	activation	4	57	0.350052	0.220785	0.682355	regulation of manganese transport
mta	repression	5	56	-0.281704	0.107331	0.562515	activation	7	78	0.290851	0.155656	0.631626	regulation of multidrug-efflux transporter genes
mtlR	repression	3	100	-0.236108	0.00291494	0.634883	repression	2	67	-0.187245	0.114109	0.76618	regulation of mannitol utilization
mtrB	not defined	0	0				not defined	0	0				regulation of tryptophan biosynthesis and repression of folate operon
murR	repression	6	100	-0.446867	0.147526	0.422077	repression	5	83	-0.307236	0.0469312	0.50012	regulation of muramic acid utilization
nadR	repression	4	67	-0.446918	0.218255	0.636212	repression	4	67	-0.533264	0.110228	0.510426	regulation of NAD biosynthesis
nagR	activation	7	100	0.322764	0.0773821	0.436582	activation	7	100	0.380471	0.143184	0.428747	regulation N-acetylglucosamine utilization
natR	activation	2	100	0.354799	0.105619	0.460431	activation	2	100	0.815403	0.270518	0.128122	regulation sodium export
nhaX	repression	1	100	-0.0804008	0	0.817462	activation	1	100	0.241683	0	0.521649	general stress protein,putative regulator of Na /H antiporter involved in pH homeostasis
nrdR	activation	3	75	0.0334253	0.00446123	0.969936	activation	3	75	0.539029	0.0141978	0.112532	control of ribonucleotide reductase expression
nsrR	repression	10	83	-0.410741	0.112477	0.796607	repression	7	58	-0.539624	0.0942553	0.437562	nitric oxide-responsive regulator
ntdR	activation	4	100	0.111518	0.00392316	0.841681	repression	3	75	-0.159461	0.111575	0.821715	synthesis of the antibiotic kanosamines, possibly also expression of glucose/mannose:H+ symporter
nusA	repression	7	100	-0.182035	0.0184738	0.618876	repression	6	86	-0.287494	0.0297409	0.620387	transcription termination factor of RNA polymerase
ohrR	activation	1	100	0.204522	0	0.641546	repression	1	100	-0.0860297	0	0.862351	organic peroxide resistance
opcR	repression	8	100	-0.220162	0.0938678	0.825655	repression	8	100	-0.420904	0.101008	0.511479	regulation of choline uptake
padR	repression	2	67	-0.0879623	0.0196766	0.913295	repression	3	100	-0.279267	0.0538945	0.75767	regulation of the phenolic acid stress response
pamR	activation	2	67	0.0674034	0.0545259	0.937452	repression	2	67	-0.299252	0.0273014	0.660412	"unknown possibly prophages and metabolic genes expression"
pchR	activation	4	80	0.183648	0.011424	0.719367	activation	3	60	0.277359	0.144432	0.621256	control of pulcherriminic acid biosynthesis
perR	activation	19	83	0.35645	0.206742	0.60358	activation	20	87	0.460953	0.0571312	0.226658	regulation of the response to peroxide
phoP	activation	35	53	0.366066	0.182818	0.642173	activation	34	52	0.365045	0.175968	0.640805	regulation of phosphate metabolism
preQ1 riboswitch	repression	3	75	-0.0631004	0.00343445	0.888891	activation	4	100	0.416068	0.0269521	0.420906	synthesis of the modified ribonucleotide queuosine
psdR	repression	3	75	-0.0696333	0.0110607	0.860003	repression	2	50	-0.0214026	0.0125704	0.962681	resistance against toxic peptides
pucR	activation	15	68	0.628079	0.153403	0.398657	activation	13	59	0.423253	0.192116	0.656152	regulation of purine utilization
purR	repression	20	71	-0.369582	0.1591	0.597764	activation	20	71	0.268886	0.135046	0.633616	regulation of purine biosynthesis
putR	activation	3	100	0.624012	0.0863871	0.380413	repression	3	100	-0.642174	0.145071	0.295561	regulation of proline utilization
pyrR	not defined	0	0				not defined	0	0				regulation of pyrimidine biosynthesis
qdoR	repression	3	100	-0.38663	0.204559	0.597691	repression	2	67	-0.726015	0.294424	0.266291	control of quercetin utilization
ratA	not defined	0	0				not defined	0	0				control of TxpA toxin expression
remA	activation	27	93	0.301942	0.155842	0.668878	activation	23	79	0.468064	0.156664	0.480221	control of biofilm formation
resD	repression	28	55	-0.277899	0.158044	0.717775	repression	37	73	-1.2019	0.485415	0.110635	regulation of aerobic and anaerobic respiration
rex	repression	8	62	-0.381199	0.145161	0.725881	repression	7	54	-0.336783	0.0740091	0.587131	regulation of fermentation and anaerobic respiration
rghR	activation	3	50	0.557672	0.208472	0.513475	activation	5	83	0.409438	0.0536494	0.487938	regulation of sporulation initiation
rhaR	activation	5	100	0.485326	0.104322	0.294279	repression	5	100	-0.1415	0.0281647	0.799035	control of rhamnose utilization
rhgR	activation	12	100	0.684379	0.298247	0.409317	activation	8	67	0.229507	0.0958323	0.783473	regulation of pectin utilization
RNA switch	repression	1	25	-0.0136785	0	0.966333	repression	1	25	-0.144234	0	0.679761
rocR	activation	8	89	0.229013	0.118455	0.684646	repression	7	78	-0.536071	0.074916	0.362506	regulation of arginine utilization
rok	activation	22	65	0.218639	0.128059	0.784113	activation	33	97	0.888988	0.425645	0.360521	regulation of comK (competence) and AT-rich genes many of which acquired by horizontal gene transfer
rplJ	repression	2	100	-0.0187404	0.0140962	0.972704	repression	1	50	-0.180777	0	0.613737	ribosomal protein L10 & L12
rplL	repression	2	100	-0.0187404	0.0140962	0.972704	repression	1	50	-0.180777	0	0.613737	ribosomal protein L10 & L12
rplT	activation	4	100	0.100159	0.0165297	0.812991	repression	3	75	-0.37091	0.10916	0.304804	initiation factor IF-3, ribosomal proteins BL35 and L20
rpmE	activation	1	100	0.0443847	0	0.901698	activation	1	100	0.260559	0	0.472789
rpsB	repression	1	100	-0.0360578	0	0.925198	repression	1	100	-0.115776	0	0.763892
rpsD	repression	1	100	-0.0154837	0	0.964813	activation	1	100	0.221035	0	0.539983
rsfA	repression	2	100	-0.418149	0.14654	0.571659	repression	2	100	-0.181701	0.0373956	0.795435	control of SigF-dependent genes
rsoA	activation	4	80	0.816411	0.427741	0.518502	activation	3	60	0.464914	0.0157548	0.770779	co-sigma factor with SigO, induced by acidic growth
sacT	repression	3	100	-0.57118	0.0092306	0.157982	repression	2	67	-0.0842543	0.0772502	0.93618	regulation of sucrose utilization
sacY	activation	4	100	0.292003	0.122915	0.91115	activation	4	100	0.390568	0.0736982	0.659285	regulation of sucrose utilization
salA	activation	1	50	0.476669	0	0.205014	activation	1	50	0.264468	0	0.483814	control of alkaline protease expression
S-box	repression	18	69	-0.628366	0.212277	0.432236	repression	13	50	-0.205065	0.116165	0.789183	control of sulphur metabolism (response to S-adenosylmethionine (SAM))
scoC	repression	28	72	-0.225649	0.0736185	0.644294	activation	25	64	0.384268	0.156503	0.436587	transition state regulator
sdpR	repression	3	50	-0.783757	0.096458	0.0601763	repression	3	50	-0.905435	0.16414	0.0339503	fatty acid degradation and immunity against SdpC toxin
senS	activation	1	100	0.15312	0	0.687267	activation	1	100	0.192073	0	0.61055	regulator of extracellular enzyme genes by regulating transition state regulator ScoC
sigA	repression	569	51	-0.333672	0.148287	0.672372	repression	654	59	-0.449248	0.165296	0.571456
sigB	repression	181	81	-0.37043	0.163628	0.603257	repression	149	67	-0.387525	0.159935	0.592453	general stress response
sigD	activation	95	79	0.208669	0.0867622	0.670338	repression	95	79	-0.422853	0.172018	0.473915	regulation of flagella, motility, chemotaxis and autolysis
sigE	activation	156	65	0.550786	0.266701	0.66561	activation	172	72	0.454111	0.204615	0.655765	mother cell-specific early sigma factor
sigF	activation	63	56	0.472824	0.222243	0.67546	activation	64	57	0.407661	0.205934	0.708671	forespore-specific early sigma factor
sigG	activation	98	67	0.487587	0.253521	0.700617	activation	98	67	0.476896	0.258579	0.688219	forespore-specific late sigma factor
sigH	repression	29	60	-0.205744	0.0827161	0.790584	repression	43	90	-0.427731	0.178621	0.475063	transcription of early stationary phase genes (sporulation, competence)
sigI	activation	9	53	0.255372	0.0734617	0.815104	activation	13	76	0.425412	0.147554	0.507194	control of a class of heat shock genes (cell envelope related)
sigK	activation	90	67	0.610075	0.301975	0.644332	activation	102	76	0.49024	0.223201	0.674042	mother cell-specific late sigma factor
sigL	activation	17	74	0.213981	0.135883	0.797806	repression	16	70	-0.401951	0.222932	0.478159	utilization of arginin, acetoin and fructose, required for cold adaptation
sigM	repression	76	82	-0.289805	0.121051	0.634879	repression	66	71	-0.359467	0.136638	0.525979	ECF-type sigma factor, adaptation to inhibitors of peptidoglycan synthesis
sigO	activation	4	80	0.816411	0.427741	0.518502	activation	3	60	0.464914	0.0157548	0.770779	induced by acidic growth
sigV	repression	11	52	-0.273381	0.131245	0.744342	activation	11	52	0.274522	0.118847	0.857044	ECF-type sigma factor, resistance to lytic enzymes
sigW	repression	74	94	-0.305107	0.0999526	0.539665	repression	74	94	-0.530902	0.188621	0.297426	ECF-type sigma factor, adaptation to membrane-active compounds
sigX	repression	31	74	-0.244068	0.0912645	0.651206	repression	30	71	-0.286499	0.135584	0.537277	ECF-type sigma factor, resistance to cationic antimcrobial peptides
sigY	repression	4	57	-0.204136	0.0887556	0.846344	repression	5	71	-0.286128	0.0945886	0.61442	ECF-type sigma factor, maintenance of the SP prophage
sinR	repression	18	37	-0.230064	0.123284	0.837939	activation	28	57	0.432094	0.149664	0.429017	regulation of post-exponential-phase processes
sknR	repression	9	82	-0.818613	0.217476	0.541718	repression	9	82	-1.00992	0.39618	0.661801	control of prophage skin element
slrR	repression	3	75	-0.0707818	0.042502	0.956787	activation	4	100	0.243926	0.123635	0.605505	regulation of autolysins and post-exponential phase processes via SinR
splA	repression	2	100	-0.0948157	0.00955438	0.840978	repression	2	100	-0.595686	0.222655	0.259674	regulation of the spore photoproduct lyase
spo0A	repression	82	57	-0.215373	0.0931972	0.682371	repression	84	59	-0.408819	0.214551	0.608869	phosphorelay transition state regulator
spoIIID	repression	41	62	-0.398873	0.173811	0.744766	repression	33	50	-0.389241	0.127918	0.623243	regulation of mother cell gene expression
spoVT	repression	19	53	-0.557926	0.230809	0.580278	repression	23	64	-0.529546	0.274334	0.609458	regulation of forespore gene expression
spx	repression	38	75	-0.395017	0.152961	0.504157	repression	31	61	-0.433326	0.198567	0.448252	oxidative and heat stress
SR6	not defined	0	0				not defined	0	0				control of yonT toxin
stringent response	repression	94	64	-0.176199	0.101958	0.736351	repression	80	54	-0.22973	0.127361	0.66915	stringent response
swrA	activation	31	97	0.250015	0.0689623	0.572969	repression	20	62	-0.187296	0.141179	0.744047	regulation of chemotaxis and flagellar biosynthesis, modulator of DegU
swrAA/2	repression	1	100	-0.458427	0	0.337598	repression	1	100	-0.596028	0	0.212022
tagU	activation	1	100	0.0702182	0	0.843095	activation	1	100	0.355594	0	0.317872	transfer of anionic cell wall polymers from lipid-linked precursors to peptidoglycan
T-box	activation	16	39	0.0733192	0.0245073	0.925641	repression	17	41	-0.175711	0.0498144	0.7955	regulation of amino acid metabolism
Thi-box	not defined	0	0				not defined	0	0				regulation of thiamine biosynthesis
thrR	repression	4	100	-0.353264	0.0488887	0.453922	activation	3	75	0.186116	0.0240797	0.656145	control of threonine biosynthesis
tilS	repression	3	100	-0.244418	0.0124747	0.498872	repression	3	100	-0.296646	0.0507101	0.416702	tRNAIle-lysidine synthetase, purine salvage and interconversion, control of ftsH expression
tlrBL	activation	1	100	0.0408666	0	0.919977	repression	1	100	-0.243341	0	0.59084
tnrA	activation	48	57	0.404197	0.115737	0.629952	activation	48	57	0.299954	0.120945	0.657317	regulation of nitrogen assimilation
treR	activation	3	100	0.477803	0.0328591	0.182554	repression	2	67	-0.0627866	0.0145326	0.873265	regulation of trehalose utilization
tyrZ	repression	1	50	-0.256386	0	0.577181	activation	2	100	0.247678	0.0430744	0.644928	resistance to D-tyrosine
walR	repression	20	80	-0.179045	0.0733606	0.783708	activation	13	52	0.32948	0.195516	0.677785	control of cell wall metabolism
xpf	activation	24	89	0.208337	0.0827675	0.744807	repression	21	78	-0.339801	0.160824	0.685712	transcription of PBSX prophage genes
xre	activation	3	50	0.436676	0.280444	0.80913	activation	3	50	0.74223	0.163619	0.571327	regulation of PBSX prophage
xylR	activation	2	50	0.370695	0.0600953	0.410357	repression	2	50	-0.386997	0.314666	0.625163	regulation of xylan and xylose utilization
ycbG	repression	5	71	-0.586439	0.232085	0.379803	repression	4	57	-0.302544	0.142102	0.622798	regulation of glucarate/galactarate utilization
yclJ	activation	6	67	0.3138	0.211888	0.772706	activation	6	67	0.466657	0.215428	0.595267	wall teichoic acid modification and glycolipid formation under anaerobic conditions
ycnK	activation	2	67	0.0872993	0.0224524	0.869836	activation	3	100	2.1691	0.0295259	4.85667e-05	regulation of copper uptake
ydfI	activation	1	100	0.444042	0	0.512275	activation	1	100	0.964749	0	0.145385	unknown, control of possible antibiotic transport-associated gene
yetL	repression	1	100	-0.0547078	0	0.931057	repression	1	100	-0.549903	0	0.398233	induction in response to flavonoids
yfhP	activation	3	100	0.11633	0.0296129	0.781803	repression	2	67	-0.0607848	0.0188661	0.870659	unknown, regulation of some DNA repair, fatty acid metabolism and spore protein genes
yfiR	activation	1	50	0.123872	0	0.81261	activation	2	100	0.310096	0.0811934	0.54157	unknown, regulation of possible multidrug resistance gene
yfmH	repression	1	100	-0.107189	0	0.796036	activation	1	100	0.358701	0	0.36155
yfmP	activation	2	100	0.109113	0.106699	0.962072	activation	1	50	0.333446	0	0.483739	unknown, regulation of possible multidrug-efflux transporter gene
YkkC riboswitch	activation	2	100	0.416605	0.258934	0.629996	activation	2	100	0.473523	0.268779	0.577845
ylaC	repression	2	50	-0.23089	0.181529	0.821826	activation	4	100	0.93949	0.209834	0.301461	ECF-type sigma factor, unknown function
ylxR	not defined	0	0				not defined	0	0				unknown regulation of sugar amines uptake, arginine, histidine and proline biosynthesis, compatible solute transport, alternative ribosomal protein S14
yodB	activation	4	80	0.254186	0.0438803	0.620345	activation	3	60	0.468808	0.0873948	0.283247	regulation of quinone and diamide detoxification
yofA	repression	1	50	-0.0272912	0	0.942133	repression	2	100	-0.137343	0.0376071	0.725423	regulation ftsW at the onset of stationary phase
yrkP	activation	4	57	0.319306	0.209745	0.755669	activation	5	71	0.388735	0.249143	0.654516	unknown, possibly glycosylation of teichoic acids
ytrA	repression	8	89	-0.227645	0.109911	0.736163	repression	6	67	-0.158414	0.0397747	0.792375	control of cell envelope stress responses
yuxN	repression	1	100	-0.192322	0	0.694715	activation	1	100	0.232224	0	0.640892	control of SpX (oxidative and heat stress regulation)
yvrHb	activation	17	81	0.349163	0.175511	0.57121	repression	15	71	-0.46538	0.190487	0.44068	regulation cell surface maintenance
ywbI	activation	2	100	0.370281	0.1029	0.618845	activation	1	50	0.427329	0	0.683135	unknown, regulation possible holin genes
ywcC	repression	1	100	-0.102816	0	0.816277	activation	1	100	0.382002	0	0.393444	control of slrA (flagella, chemotaxis and biofilm formation, via SinR)
yxdJ	activation	3	100	0.407411	0.0534086	0.581306	activation	2	67	0.359522	0.0630324	0.612579	resistance against toxic peptides
yybP-ykoY motif	activation	2	100	0.251892	0.102324	0.676555	activation	1	50	0.546401	0	0.400199
zur	repression	6	60	-1.02607	0.503878	0.441039	repression	7	70	-0.330217	0.148302	0.754205	regulation of zinc homeostasis
